# Supplementary material for: Differential transmetallation of complexes of the anti-cancer thiosemicarbazone, Dp4e4mT: effects on anti-proliferative efficacy, redox activity, oxy-myoglobin and oxy-hemoglobin oxidation
Source: Chem Sci. 2023 Dec 15;15(3):974–90. doi: 10.1039/d3sc05723b (PMC10793205; doi:10.1039/d3sc05723b)
Supplement: SC-015-D3SC05723B-s002 [file SC-015-D3SC05723B-s002.cif]

# Electronic Supplementary Material (ESI) for Chemical Science.
# This journal is © The Royal Society of Chemistry 2023

####################################################################### 
# 
# This file contains crystal structure data downloaded from the 
# Cambridge Structural Database (CSD) hosted by the Cambridge 
# Crystallographic Data Centre (CCDC).
# 
# Full information about CCDC data access policies and citation 
# guidelines are available at http://www.ccdc.cam.ac.uk/access/V1 
# 
# Audit and citation data items may have been added by the CCDC. 
# Please retain this information to preserve the provenance of 
# this file and to allow appropriate attribution of the data. 
# 
#######################################################################

data_drr18_s1677
_database_code_depnum_ccdc_archive 'CCDC 1959772'
loop_
_audit_author_name
_audit_author_address
'William Lewis'
;University of Sydney
Australia
;
_audit_update_record             
;
2019-10-17 deposited with the CCDC.	2023-12-07 downloaded from the CCDC.
;
_sydney_internal_submission_code drr18_s1677
_sydney_internal_submission_date 2018-09-21
_sydney_internal_submission_number s1677
_sydney_internal_client_code     dm1
_sydney_internal_client_email    mahendiran.dharmasivam@sydney.edu.au
_sydney_internal_client_name     'Mahendiran Dharmasivam'
_sydney_internal_supervisor_code drr
_sydney_internal_supervisor_name 'Des Richardson'
_sydney_internal_collection_date 2018-09-24
_sydney_internal_collection_user wlew0588
_sydney_internal_process_date    2018-09-27
_sydney_internal_process_user    wlew0588
_sydney_internal_solution_date   2018-09-27
_sydney_internal_solution_user   wlew0588
_sydney_internal_refine_date     2018-10-04
_sydney_internal_refine_user     wlew0588
_sydney_internal_check_and_archive_date 2018-10-05
_sydney_internal_check_user      wlew0588
_refine_special_details          ?
_vrf_PLAT026_drr18_s1677         
;
PROBLEM: Ratio Observed / Unique Reflections (too) Low ..        38% Check 
RESPONSE: The crystal used was small and weakly diffracting, which has resulted in 
an overall weak dataset.
;
_vrf_PLAT341_drr18_s1677         
;
PROBLEM: Low Bond Precision on  C-C Bonds ...............    0.01686 Ang.  
RESPONSE: The weak, low-quality dataset has resulted in low precision of the C-C 
bond lengths, however the identity of the complex is not in question.
;
_audit_creation_date             2018-10-05
_audit_creation_method           
;
Olex2 1.2
(compiled 2018.05.29 svn.r3508 for OlexSys, GUI svn.r5506)
;
_shelx_SHELXL_version_number     2018/3
_chemical_name_common            ?
_chemical_name_systematic        ?
_chemical_formula_moiety         'C30 H34 N10 Ni S2, 2(Cl), H2 O'
_chemical_formula_sum            'C30 H36 Cl2 N10 Ni O S2'
_chemical_formula_weight         746.42
_chemical_melting_point          ?
_chemical_oxdiff_formula         'C30H34N10S2Ni H2Cl2 H2O'
_chemical_oxdiff_usercomment     ' '
loop_
_atom_type_symbol
_atom_type_description
_atom_type_scat_dispersion_real
_atom_type_scat_dispersion_imag
_atom_type_scat_source
C C 0.0181 0.0091 'International Tables Vol C Tables 4.2.6.8 and 6.1.1.4'
H H 0.0000 0.0000 'International Tables Vol C Tables 4.2.6.8 and 6.1.1.4'
Cl Cl 0.3639 0.7018 'International Tables Vol C Tables 4.2.6.8 and 6.1.1.4'
N N 0.0311 0.0180 'International Tables Vol C Tables 4.2.6.8 and 6.1.1.4'
Ni Ni -3.0029 0.5091 'International Tables Vol C Tables 4.2.6.8 and 6.1.1.4'
O O 0.0492 0.0322 'International Tables Vol C Tables 4.2.6.8 and 6.1.1.4'
S S 0.3331 0.5567 'International Tables Vol C Tables 4.2.6.8 and 6.1.1.4'

_shelx_space_group_comment       
;
The symmetry employed for this shelxl refinement is uniquely defined
by the following loop, which should always be used as a source of
symmetry information in preference to the above space-group names.
They are only intended as comments.
;
_space_group_crystal_system      triclinic
_space_group_IT_number           2
_space_group_name_H-M_alt        'P -1'
_space_group_name_Hall           '-P 1'
loop_
_space_group_symop_operation_xyz
'x, y, z'
'-x, -y, -z'

_cell_length_a                   9.141(3)
_cell_length_b                   14.090(4)
_cell_length_c                   14.188(3)
_cell_angle_alpha                94.82(2)
_cell_angle_beta                 92.36(2)
_cell_angle_gamma                107.67(3)
_cell_volume                     1730.8(9)
_cell_formula_units_Z            2
_cell_measurement_reflns_used    738
_cell_measurement_temperature    100(2)
_cell_measurement_theta_max      71.7590
_cell_measurement_theta_min      5.1360
_shelx_estimated_absorpt_T_max   0.943
_shelx_estimated_absorpt_T_min   0.757
_exptl_absorpt_coefficient_mu    3.690
_exptl_absorpt_correction_T_max  0.999
_exptl_absorpt_correction_T_min  0.804
_exptl_absorpt_correction_type   gaussian
_exptl_absorpt_process_details   
;
CrysAlisPro 1.171.39.46 (Rigaku Oxford Diffraction, 2018)
Numerical absorption correction based on gaussian integration over
			a multifaceted crystal model
Empirical absorption correction using spherical harmonics,
 implemented in SCALE3 ABSPACK scaling algorithm.
;
_exptl_absorpt_special_details   ?
_exptl_crystal_colour            'clear red'
_exptl_crystal_colour_lustre     clear
_exptl_crystal_colour_modifier   .
_exptl_crystal_colour_primary    red
_exptl_crystal_density_diffrn    1.432
_exptl_crystal_density_meas      ?
_exptl_crystal_density_method    ?
_exptl_crystal_description       block
_exptl_crystal_F_000             776
loop_
_exptl_crystal_face_index_h
_exptl_crystal_face_index_k
_exptl_crystal_face_index_l
_exptl_crystal_face_perp_dist
0 1 0 0.0060
0 -1 0 0.0100
1 -2 5 0.0024
5 -3 -3 0.0478
-5 3 3 0.0288
-1 2 -5 0.0295

_exptl_crystal_recrystallization_method 'crystallised from methanol'
_exptl_crystal_size_max          0.08
_exptl_crystal_size_mid          0.036
_exptl_crystal_size_min          0.016
loop_
_exptl_oxdiff_crystal_face_indexfrac_h
_exptl_oxdiff_crystal_face_indexfrac_k
_exptl_oxdiff_crystal_face_indexfrac_l
_exptl_oxdiff_crystal_face_x
_exptl_oxdiff_crystal_face_y
_exptl_oxdiff_crystal_face_z
-0.0028 1.0027 -0.0030 0.0181 -0.0277 0.1106
0.0028 -1.0027 0.0030 -0.0181 0.0277 -0.1106
1.0366 -2.0054 4.9845 -0.5852 -0.0423 -0.0421
4.9895 -2.9761 -3.0832 0.0934 -0.8292 -0.3346
-4.9895 2.9761 3.0832 -0.0934 0.8292 0.3346
-1.0366 2.0054 -4.9845 0.5852 0.0423 0.0421

_exptl_transmission_factor_max   ?
_exptl_transmission_factor_min   ?
_diffrn_reflns_av_R_equivalents  0.1703
_diffrn_reflns_av_unetI/netI     0.2578
_diffrn_reflns_Laue_measured_fraction_full 0.995
_diffrn_reflns_Laue_measured_fraction_max 0.942
_diffrn_reflns_limit_h_max       11
_diffrn_reflns_limit_h_min       -11
_diffrn_reflns_limit_k_max       17
_diffrn_reflns_limit_k_min       -12
_diffrn_reflns_limit_l_max       17
_diffrn_reflns_limit_l_min       -15
_diffrn_reflns_number            11803
_diffrn_reflns_point_group_measured_fraction_full 0.995
_diffrn_reflns_point_group_measured_fraction_max 0.942
_diffrn_reflns_theta_full        67.684
_diffrn_reflns_theta_max         75.368
_diffrn_reflns_theta_min         4.322
_diffrn_ambient_environment      N~2~
_diffrn_ambient_temperature      100(2)
_diffrn_detector                 'CCD area detector'
_diffrn_detector_area_resol_mean 10.5861
_diffrn_detector_type            'Agilent Diffraction Atlas detector'
_diffrn_measured_fraction_theta_full 0.995
_diffrn_measured_fraction_theta_max 0.942
_diffrn_measurement_details      
;
List of Runs (angles in degrees, time in seconds):

  # Type    Start    End  Width  t~exp~   \w     \q     \k     \f   Frames
#--------------------------------------------------------------------------
  1  \w    -45.00  34.00   1.00   30.00    --  -39.89  38.00 120.00   79
  2  \w    -79.00 -51.00   1.00   30.00    --  -39.89 178.00-150.00   28
  3  \w    -57.00  26.00   1.00   30.00    --  -39.89  57.00 -60.00   83
  4  \w    -84.00  36.00   1.00   30.00    --  -39.89  19.00-120.00  120
  5  \w     57.00 130.00   1.00   30.00    --   39.89 178.00 120.00   73
  6  \w     80.00 130.00   1.00   30.00    --   39.89 178.00 -90.00   50
  7  \w     57.00  86.00   1.00  120.00    --  108.56 -30.00 -60.00   29
  8  \w     37.00  94.00   1.00  120.00    --  108.56 -45.00  60.00   57
  9  \w     36.00  97.00   1.00  120.00    --  108.56 -45.00 120.00   61
 10  \w     43.00 118.00   1.00  120.00    --  108.56-125.00 150.00   75
 11  \w     31.00  87.00   1.00  120.00    --  108.56 -30.00-180.00   56
 12  \w     27.00 110.00   1.00  120.00    --  108.56 -95.00 -60.00   83
 13  \w     98.00 125.00   1.00  120.00    --  108.56 125.00 -90.00   27
 14  \w     85.00 178.00   1.00  120.00    --  108.56  30.00   0.00   93
 15  \w     34.00  98.00   1.00  120.00    --  108.56 -45.00 -90.00   64
 16  \w     59.00 117.00   1.00  120.00    --  108.56-125.00 -90.00   58
 17  \w     35.00  93.00   1.00  120.00    --  108.56 -45.00   0.00   58
 18  \w     69.00  97.00   1.00  120.00    --  108.56-125.00-150.00   28
 19  \w     57.00  82.00   1.00  120.00    --  108.56 -61.00-150.00   25
 20  \w    102.00 129.00   1.00  120.00    --  108.56 125.00-180.00   27
 21  \w     50.00 101.00   1.00  120.00    --  108.56 -95.00  30.00   51
 22  \w     85.00 177.00   1.00  120.00    --  108.56  30.00  90.00   92
;
_diffrn_measurement_device       '\k-geometry diffractometer'
_diffrn_measurement_device_type  'SuperNova-Duo, Atlas'
_diffrn_measurement_method       '\w scans'
_diffrn_orient_matrix_type       
'CrysAlisPro convention (1999,Acta A55,543-557)'
_diffrn_orient_matrix_UB_11      -0.0345128000
_diffrn_orient_matrix_UB_12      0.0176234000
_diffrn_orient_matrix_UB_13      -0.1031422000
_diffrn_orient_matrix_UB_21      -0.1729235000
_diffrn_orient_matrix_UB_22      -0.0280451000
_diffrn_orient_matrix_UB_23      0.0161855000
_diffrn_orient_matrix_UB_31      0.0186916000
_diffrn_orient_matrix_UB_32      0.1104828000
_diffrn_orient_matrix_UB_33      0.0321221000
_diffrn_radiation_collimation    'focusing mirrors'
_diffrn_radiation_monochromator  mirror
_diffrn_radiation_probe          x-ray
_diffrn_radiation_type           CuK\a
_diffrn_radiation_wavelength     1.54184
_diffrn_radiation_wavelength_determination fundamental
_diffrn_source                   'microfocus sealed tube'
_diffrn_source_current           0.8
_diffrn_source_power             0.04
_diffrn_source_target            Cu
_diffrn_source_type              'Agilent Diffraction microfocus tube'
_diffrn_source_voltage           50
_reflns_Friedel_coverage         0.000
_reflns_Friedel_fraction_full    .
_reflns_Friedel_fraction_max     .
_reflns_number_gt                2584
_reflns_number_total             6761
_reflns_odcompleteness_completeness 99.55
_reflns_odcompleteness_iscentric 1
_reflns_odcompleteness_theta     67.13
_reflns_special_details          
;
 Reflections were merged by SHELXL according to the crystal
 class for the calculation of statistics and refinement.
 
 _reflns_Friedel_fraction is defined as the number of unique
 Friedel pairs measured divided by the number that would be
 possible theoretically, ignoring centric projections and
 systematic absences.
;
_reflns_threshold_expression     'I > 2\s(I)'
_computing_cell_refinement       'CrysAlisPro 1.171.39.46 (Rigaku OD, 2018)'
_computing_data_collection       'CrysAlisPro 1.171.39.46 (Rigaku OD, 2018)'
_computing_data_reduction        'CrysAlisPro 1.171.39.46 (Rigaku OD, 2018)'
_computing_molecular_graphics    'Olex2 (Dolomanov et al., 2009)'
_computing_publication_material  'Olex2 (Dolomanov et al., 2009)'
_computing_structure_refinement  'ShelXL (Sheldrick, 2015)'
_computing_structure_solution    'ShelXT (Sheldrick, 2015)'
_refine_diff_density_max         1.144
_refine_diff_density_min         -0.467
_refine_diff_density_rms         0.128
_refine_ls_extinction_coef       .
_refine_ls_extinction_method     none
_refine_ls_goodness_of_fit_ref   0.967
_refine_ls_hydrogen_treatment    constr
_refine_ls_matrix_type           full
_refine_ls_number_parameters     422
_refine_ls_number_reflns         6761
_refine_ls_number_restraints     0
_refine_ls_R_factor_all          0.2326
_refine_ls_R_factor_gt           0.1045
_refine_ls_restrained_S_all      0.967
_refine_ls_shift/su_max          0.000
_refine_ls_shift/su_mean         0.000
_refine_ls_structure_factor_coef Fsqd
_refine_ls_weighting_details     
'w=1/[\s^2^(Fo^2^)+(0.0781P)^2^] where P=(Fo^2^+2Fc^2^)/3'
_refine_ls_weighting_scheme      calc
_refine_ls_wR_factor_gt          0.2267
_refine_ls_wR_factor_ref         0.2878
_olex2_refinement_description    
;
1. Fixed Uiso
 At 1.2 times of:
  All C(H) groups, All C(H,H) groups, All N(H) groups
 At 1.5 times of:
  All C(H,H,H) groups, All O(H,H) groups
2.a Free rotating group:
 O1(H1A,H1B)
2.b Secondary CH2 refined with riding coordinates:
 C15(H15A,H15B), C35(H35A,H35B)
2.c Aromatic/amide H refined with riding coordinates:
 N2(H2), N22(H22), C1(H1), C2(H2A), C3(H3), C4(H4), C8(H8), C9(H9), C10(H10),
 C11(H11), C21(H21), C22(H22A), C23(H23), C24(H24), C28(H28), C29(H29),
 C30(H30), C31(H31)
2.d Idealised Me refined as rotating group:
 C14(H14A,H14B,H14C), C16(H16A,H16B,H16C), C34(H34A,H34B,H34C), C36(H36A,H36B,
 H36C)
;
_atom_sites_solution_hydrogens   mixed
_atom_sites_solution_primary     dual
_atom_sites_solution_secondary   ?
loop_
_atom_site_label
_atom_site_type_symbol
_atom_site_fract_x
_atom_site_fract_y
_atom_site_fract_z
_atom_site_U_iso_or_equiv
_atom_site_adp_type
_atom_site_occupancy
_atom_site_site_symmetry_order
_atom_site_calc_flag
_atom_site_refinement_flags_posn
_atom_site_refinement_flags_adp
_atom_site_refinement_flags_occupancy
_atom_site_disorder_assembly
_atom_site_disorder_group
Ni1 Ni 0.2782(2) 0.50700(16) 0.24779(12) 0.0439(5) Uani 1 1 d . . . . .
S1 S 0.5375(3) 0.6150(2) 0.28546(17) 0.0450(7) Uani 1 1 d . . . . .
S21 S 0.3240(3) 0.4479(2) 0.09327(17) 0.0455(7) Uani 1 1 d . . . . .
N1 N 0.0391(9) 0.4612(7) 0.2123(5) 0.040(2) Uani 1 1 d . . . . .
N2 N 0.1120(10) 0.8018(7) 0.1737(6) 0.046(2) Uani 1 1 d . . . . .
H2 H 0.134212 0.807125 0.235272 0.056 Uiso 1 1 calc R . . . .
N3 N 0.2539(10) 0.6364(8) 0.2125(5) 0.046(2) Uani 1 1 d . . . . .
N4 N 0.3648(10) 0.7247(8) 0.2137(6) 0.050(2) Uani 1 1 d . . . . .
N5 N 0.6150(10) 0.8086(8) 0.2560(6) 0.048(2) Uani 1 1 d . . . . .
N21 N 0.2357(9) 0.5109(7) 0.3911(5) 0.042(2) Uani 1 1 d . . . . .
N22 N 0.2397(10) 0.1738(7) 0.3618(6) 0.045(2) Uani 1 1 d . . . . .
H22 H 0.168262 0.166796 0.315910 0.054 Uiso 1 1 calc R . . . .
N23 N 0.2906(9) 0.3711(7) 0.2765(6) 0.042(2) Uani 1 1 d . . . . .
N24 N 0.3160(9) 0.3024(8) 0.2117(5) 0.046(2) Uani 1 1 d . . . . .
N25 N 0.3449(10) 0.2638(8) 0.0564(6) 0.048(2) Uani 1 1 d . . . . .
C1 C -0.0627(13) 0.3758(9) 0.2221(6) 0.042(3) Uani 1 1 d . . . . .
H1 H -0.029029 0.325641 0.248586 0.051 Uiso 1 1 calc R . . . .
C2 C -0.2168(13) 0.3546(10) 0.1959(8) 0.053(3) Uani 1 1 d . . . . .
H2A H -0.288723 0.292236 0.205935 0.063 Uiso 1 1 calc R . . . .
C3 C -0.2633(12) 0.4263(10) 0.1547(7) 0.053(3) Uani 1 1 d . . . . .
H3 H -0.367932 0.413046 0.133012 0.063 Uiso 1 1 calc R . . . .
C4 C -0.1579(12) 0.5173(9) 0.1451(7) 0.044(3) Uani 1 1 d . . . . .
H4 H -0.189282 0.568217 0.118491 0.053 Uiso 1 1 calc R . . . .
C5 C -0.0064(12) 0.5338(9) 0.1745(6) 0.046(3) Uani 1 1 d . . . . .
C6 C 0.1185(11) 0.6302(9) 0.1721(7) 0.041(3) Uani 1 1 d . . . . .
C7 C 0.0914(11) 0.7141(9) 0.1241(8) 0.044(3) Uani 1 1 d . . . . .
C8 C 0.0504(12) 0.7036(9) 0.0269(7) 0.046(3) Uani 1 1 d . . . . .
H8 H 0.030167 0.640630 -0.009481 0.055 Uiso 1 1 calc R . . . .
C9 C 0.0397(11) 0.7856(10) -0.0151(7) 0.051(3) Uani 1 1 d . . . . .
H9 H 0.014429 0.780187 -0.081403 0.061 Uiso 1 1 calc R . . . .
C10 C 0.0662(13) 0.8775(10) 0.0399(9) 0.053(3) Uani 1 1 d . . . . .
H10 H 0.060424 0.935136 0.011584 0.064 Uiso 1 1 calc R . . . .
C11 C 0.1004(13) 0.8822(10) 0.1346(9) 0.055(3) Uani 1 1 d . . . . .
H11 H 0.116151 0.943342 0.173226 0.066 Uiso 1 1 calc R . . . .
C12 C 0.5025(11) 0.7205(9) 0.2508(6) 0.042(3) Uani 1 1 d . . . . .
C14 C 0.7685(12) 0.8180(9) 0.2959(8) 0.051(3) Uani 1 1 d . . . . .
H14A H 0.764668 0.808493 0.363439 0.076 Uiso 1 1 calc GR . . . .
H14B H 0.837971 0.884781 0.288125 0.076 Uiso 1 1 calc GR . . . .
H14C H 0.806355 0.767127 0.262868 0.076 Uiso 1 1 calc GR . . . .
C15 C 0.5936(13) 0.8991(9) 0.2219(8) 0.048(3) Uani 1 1 d . . . . .
H15A H 0.504473 0.879742 0.174461 0.057 Uiso 1 1 calc R . . . .
H15B H 0.685981 0.934560 0.190025 0.057 Uiso 1 1 calc R . . . .
C16 C 0.5672(16) 0.9684(11) 0.3001(9) 0.066(4) Uani 1 1 d . . . . .
H16A H 0.540265 1.023267 0.273229 0.099 Uiso 1 1 calc GR . . . .
H16B H 0.661160 0.995821 0.342159 0.099 Uiso 1 1 calc GR . . . .
H16C H 0.482878 0.931715 0.336269 0.099 Uiso 1 1 calc GR . . . .
C21 C 0.2005(10) 0.5827(9) 0.4428(7) 0.042(3) Uani 1 1 d . . . . .
H21 H 0.189508 0.638530 0.413361 0.050 Uiso 1 1 calc R . . . .
C22 C 0.1790(12) 0.5782(9) 0.5410(8) 0.049(3) Uani 1 1 d . . . . .
H22A H 0.155235 0.629951 0.578426 0.059 Uiso 1 1 calc R . . . .
C23 C 0.1943(12) 0.4960(10) 0.5786(7) 0.052(3) Uani 1 1 d . . . . .
H23 H 0.181739 0.490942 0.644325 0.063 Uiso 1 1 calc R . . . .
C24 C 0.2275(11) 0.4189(9) 0.5247(6) 0.045(3) Uani 1 1 d . . . . .
H24 H 0.236496 0.361671 0.552491 0.054 Uiso 1 1 calc R . . . .
C25 C 0.2471(11) 0.4283(9) 0.4289(8) 0.046(3) Uani 1 1 d . . . . .
C26 C 0.2832(11) 0.3536(9) 0.3649(7) 0.040(3) Uani 1 1 d . . . . .
C27 C 0.3180(11) 0.2679(9) 0.3992(7) 0.044(3) Uani 1 1 d . . . . .
C28 C 0.4338(12) 0.2758(10) 0.4693(7) 0.047(3) Uani 1 1 d . . . . .
H28 H 0.492278 0.340308 0.498033 0.057 Uiso 1 1 calc R . . . .
C29 C 0.4655(13) 0.1935(10) 0.4981(7) 0.055(3) Uani 1 1 d . . . . .
H29 H 0.546314 0.201099 0.545147 0.066 Uiso 1 1 calc R . . . .
C30 C 0.3796(15) 0.0994(11) 0.4583(7) 0.060(4) Uani 1 1 d . . . . .
H30 H 0.400431 0.041694 0.477949 0.072 Uiso 1 1 calc R . . . .
C31 C 0.2627(13) 0.0897(10) 0.3894(7) 0.051(3) Uani 1 1 d . . . . .
H31 H 0.200200 0.025500 0.362288 0.061 Uiso 1 1 calc R . . . .
C32 C 0.3279(11) 0.3327(8) 0.1230(6) 0.038(2) Uani 1 1 d . . . . .
C34 C 0.3790(14) 0.2864(11) -0.0385(7) 0.062(4) Uani 1 1 d . . . . .
H34A H 0.449526 0.250993 -0.062038 0.092 Uiso 1 1 calc GR . . . .
H34B H 0.427287 0.358683 -0.038840 0.092 Uiso 1 1 calc GR . . . .
H34C H 0.283520 0.264937 -0.079567 0.092 Uiso 1 1 calc GR . . . .
C35 C 0.3132(13) 0.1578(10) 0.0701(7) 0.053(3) Uani 1 1 d . . . . .
H35A H 0.265761 0.117045 0.010058 0.064 Uiso 1 1 calc R . . . .
H35B H 0.237343 0.140603 0.118711 0.064 Uiso 1 1 calc R . . . .
C36 C 0.4553(15) 0.1293(11) 0.1008(11) 0.075(4) Uani 1 1 d . . . . .
H36A H 0.535617 0.152432 0.056869 0.112 Uiso 1 1 calc GR . . . .
H36B H 0.427870 0.056391 0.100255 0.112 Uiso 1 1 calc GR . . . .
H36C H 0.493581 0.160831 0.164998 0.112 Uiso 1 1 calc GR . . . .
Cl1 Cl 0.1604(4) 0.8320(3) 0.38687(19) 0.0595(8) Uani 1 1 d . . . . .
Cl2 Cl -0.0310(3) 0.0843(2) 0.21613(18) 0.0543(8) Uani 1 1 d . . . . .
O1 O -0.0797(16) 0.2201(8) 0.3987(7) 0.090(3) Uani 1 1 d . . . . .
H1A H -0.098829 0.174422 0.352666 0.134 Uiso 1 1 d G . . . .
H1B H -0.104094 0.188722 0.447176 0.134 Uiso 1 1 d G . . . .

loop_
_atom_site_aniso_label
_atom_site_aniso_U_11
_atom_site_aniso_U_22
_atom_site_aniso_U_33
_atom_site_aniso_U_23
_atom_site_aniso_U_13
_atom_site_aniso_U_12
Ni1 0.0386(9) 0.0691(15) 0.0304(8) 0.0129(8) 0.0029(7) 0.0237(9)
S1 0.0372(13) 0.070(2) 0.0337(11) 0.0135(12) 0.0032(10) 0.0227(13)
S21 0.0415(13) 0.068(2) 0.0316(11) 0.0121(12) 0.0027(10) 0.0224(14)
N1 0.033(4) 0.066(7) 0.022(3) 0.009(4) 0.002(3) 0.015(5)
N2 0.047(5) 0.063(7) 0.038(4) 0.015(5) 0.004(4) 0.027(5)
N3 0.041(5) 0.079(8) 0.019(3) 0.000(4) -0.002(3) 0.021(5)
N4 0.039(5) 0.074(8) 0.036(4) 0.008(4) 0.004(4) 0.015(5)
N5 0.043(5) 0.067(7) 0.039(4) 0.010(4) 0.005(4) 0.023(5)
N21 0.033(4) 0.074(7) 0.025(4) 0.002(4) 0.004(3) 0.027(5)
N22 0.051(5) 0.056(7) 0.031(4) 0.010(4) 0.001(4) 0.021(5)
N23 0.036(4) 0.060(7) 0.037(4) 0.012(4) 0.000(3) 0.024(5)
N24 0.036(4) 0.083(8) 0.024(4) 0.012(4) 0.002(3) 0.025(5)
N25 0.045(5) 0.064(7) 0.041(5) 0.015(5) 0.006(4) 0.023(5)
C1 0.063(7) 0.045(8) 0.021(4) 0.003(4) 0.000(4) 0.019(6)
C2 0.050(6) 0.069(9) 0.041(5) 0.014(5) -0.004(5) 0.018(6)
C3 0.032(5) 0.088(10) 0.036(5) 0.003(6) -0.002(4) 0.018(6)
C4 0.043(6) 0.064(9) 0.030(5) 0.010(5) 0.004(4) 0.023(6)
C5 0.053(6) 0.073(9) 0.021(4) 0.010(5) 0.003(4) 0.031(6)
C6 0.035(5) 0.061(8) 0.029(4) 0.003(5) 0.004(4) 0.019(5)
C7 0.031(5) 0.056(8) 0.048(6) 0.011(5) 0.004(4) 0.016(5)
C8 0.046(6) 0.053(8) 0.041(5) 0.004(5) -0.009(4) 0.020(5)
C9 0.041(6) 0.089(10) 0.032(5) 0.024(6) 0.002(4) 0.029(6)
C10 0.045(6) 0.067(10) 0.055(7) 0.022(6) 0.003(5) 0.025(6)
C11 0.047(6) 0.067(9) 0.054(7) 0.012(6) 0.014(5) 0.020(6)
C12 0.035(5) 0.063(8) 0.025(4) -0.003(4) 0.000(4) 0.013(6)
C14 0.039(5) 0.074(9) 0.042(5) 0.016(6) 0.005(4) 0.018(6)
C15 0.045(6) 0.049(8) 0.043(5) 0.002(5) 0.000(5) 0.006(5)
C16 0.072(8) 0.088(11) 0.048(6) 0.017(7) 0.008(6) 0.036(8)
C21 0.026(4) 0.059(8) 0.040(5) 0.013(5) -0.009(4) 0.012(5)
C22 0.045(6) 0.065(9) 0.043(6) 0.012(6) 0.000(5) 0.022(6)
C23 0.045(6) 0.095(10) 0.025(4) 0.014(5) 0.004(4) 0.032(6)
C24 0.045(6) 0.074(9) 0.023(4) 0.009(5) 0.001(4) 0.030(6)
C25 0.036(5) 0.062(9) 0.047(6) 0.013(5) -0.005(4) 0.023(6)
C26 0.035(5) 0.055(8) 0.035(5) 0.011(5) 0.006(4) 0.020(5)
C27 0.032(5) 0.067(9) 0.029(4) 0.005(5) 0.006(4) 0.010(5)
C28 0.049(6) 0.073(9) 0.032(5) 0.008(5) 0.007(4) 0.035(6)
C29 0.050(6) 0.093(11) 0.025(4) 0.002(6) 0.003(4) 0.028(7)
C30 0.087(9) 0.084(11) 0.026(5) 0.012(6) 0.005(5) 0.052(8)
C31 0.053(6) 0.076(10) 0.027(4) 0.010(5) 0.005(4) 0.022(6)
C32 0.031(5) 0.053(8) 0.028(4) -0.002(4) 0.005(4) 0.010(5)
C34 0.066(8) 0.109(12) 0.020(4) 0.007(5) 0.014(4) 0.040(8)
C35 0.053(6) 0.079(10) 0.031(5) 0.015(5) 0.008(4) 0.021(6)
C36 0.061(8) 0.081(12) 0.082(10) 0.017(8) -0.006(7) 0.020(8)
Cl1 0.0660(18) 0.082(2) 0.0371(12) 0.0128(14) 0.0014(12) 0.0313(17)
Cl2 0.0441(14) 0.079(2) 0.0427(13) 0.0148(13) 0.0015(10) 0.0204(14)
O1 0.124(9) 0.102(9) 0.053(5) 0.022(6) 0.028(6) 0.044(8)

_geom_special_details            
;
 All esds (except the esd in the dihedral angle between two l.s. planes)
 are estimated using the full covariance matrix.  The cell esds are taken
 into account individually in the estimation of esds in distances, angles
 and torsion angles; correlations between esds in cell parameters are only
 used when they are defined by crystal symmetry.  An approximate (isotropic)
 treatment of cell esds is used for estimating esds involving l.s. planes.
;
loop_
_geom_bond_atom_site_label_1
_geom_bond_atom_site_label_2
_geom_bond_distance
_geom_bond_site_symmetry_2
_geom_bond_publ_flag
Ni1 S1 2.406(3) . ?
Ni1 S21 2.378(3) . ?
Ni1 N1 2.108(8) . ?
Ni1 N3 2.003(10) . ?
Ni1 N21 2.085(7) . ?
Ni1 N23 2.026(9) . ?
S1 C12 1.719(12) . ?
S21 C32 1.720(12) . ?
N1 C1 1.300(13) . ?
N1 C5 1.356(13) . ?
N2 H2 0.8800 . ?
N2 C7 1.327(14) . ?
N2 C11 1.333(14) . ?
N3 N4 1.343(13) . ?
N3 C6 1.317(12) . ?
N4 C12 1.364(13) . ?
N5 C12 1.345(14) . ?
N5 C14 1.455(13) . ?
N5 C15 1.465(14) . ?
N21 C21 1.326(14) . ?
N21 C25 1.352(14) . ?
N22 H22 0.8800 . ?
N22 C27 1.352(14) . ?
N22 C31 1.351(14) . ?
N23 N24 1.356(13) . ?
N23 C26 1.300(13) . ?
N24 C32 1.361(13) . ?
N25 C32 1.346(14) . ?
N25 C34 1.435(13) . ?
N25 C35 1.464(15) . ?
C1 H1 0.9500 . ?
C1 C2 1.377(15) . ?
C2 H2A 0.9500 . ?
C2 C3 1.372(16) . ?
C3 H3 0.9500 . ?
C3 C4 1.371(16) . ?
C4 H4 0.9500 . ?
C4 C5 1.373(14) . ?
C5 C6 1.491(16) . ?
C6 C7 1.490(15) . ?
C7 C8 1.398(15) . ?
C8 H8 0.9500 . ?
C8 C9 1.371(15) . ?
C9 H9 0.9500 . ?
C9 C10 1.404(17) . ?
C10 H10 0.9500 . ?
C10 C11 1.358(17) . ?
C11 H11 0.9500 . ?
C14 H14A 0.9800 . ?
C14 H14B 0.9800 . ?
C14 H14C 0.9800 . ?
C15 H15A 0.9900 . ?
C15 H15B 0.9900 . ?
C15 C16 1.492(16) . ?
C16 H16A 0.9800 . ?
C16 H16B 0.9800 . ?
C16 H16C 0.9800 . ?
C21 H21 0.9500 . ?
C21 C22 1.420(15) . ?
C22 H22A 0.9500 . ?
C22 C23 1.356(15) . ?
C23 H23 0.9500 . ?
C23 C24 1.393(16) . ?
C24 H24 0.9500 . ?
C24 C25 1.390(14) . ?
C25 C26 1.455(15) . ?
C26 C27 1.453(15) . ?
C27 C28 1.395(14) . ?
C28 H28 0.9500 . ?
C28 C29 1.368(16) . ?
C29 H29 0.9500 . ?
C29 C30 1.377(17) . ?
C30 H30 0.9500 . ?
C30 C31 1.386(16) . ?
C31 H31 0.9500 . ?
C34 H34A 0.9800 . ?
C34 H34B 0.9800 . ?
C34 H34C 0.9800 . ?
C35 H35A 0.9900 . ?
C35 H35B 0.9900 . ?
C35 C36 1.529(16) . ?
C36 H36A 0.9800 . ?
C36 H36B 0.9800 . ?
C36 H36C 0.9800 . ?
O1 H1A 0.8501 . ?
O1 H1B 0.8500 . ?

loop_
_geom_angle_atom_site_label_1
_geom_angle_atom_site_label_2
_geom_angle_atom_site_label_3
_geom_angle
_geom_angle_site_symmetry_1
_geom_angle_site_symmetry_3
_geom_angle_publ_flag
S21 Ni1 S1 95.20(11) . . ?
N1 Ni1 S1 160.0(3) . . ?
N1 Ni1 S21 91.0(2) . . ?
N3 Ni1 S1 80.4(3) . . ?
N3 Ni1 S21 96.2(2) . . ?
N3 Ni1 N1 80.1(4) . . ?
N3 Ni1 N21 102.6(3) . . ?
N3 Ni1 N23 176.0(4) . . ?
N21 Ni1 S1 90.7(2) . . ?
N21 Ni1 S21 161.0(3) . . ?
N21 Ni1 N1 89.5(3) . . ?
N23 Ni1 S1 103.1(2) . . ?
N23 Ni1 S21 81.6(3) . . ?
N23 Ni1 N1 96.5(4) . . ?
N23 Ni1 N21 79.5(4) . . ?
C12 S1 Ni1 95.1(4) . . ?
C32 S21 Ni1 95.4(3) . . ?
C1 N1 Ni1 128.6(7) . . ?
C1 N1 C5 119.4(9) . . ?
C5 N1 Ni1 112.0(7) . . ?
C7 N2 H2 118.5 . . ?
C7 N2 C11 122.9(10) . . ?
C11 N2 H2 118.5 . . ?
N4 N3 Ni1 127.2(7) . . ?
C6 N3 Ni1 115.5(9) . . ?
C6 N3 N4 116.6(10) . . ?
N3 N4 C12 111.7(10) . . ?
C12 N5 C14 120.4(10) . . ?
C12 N5 C15 123.5(9) . . ?
C14 N5 C15 116.1(10) . . ?
C21 N21 Ni1 126.8(7) . . ?
C21 N21 C25 121.4(9) . . ?
C25 N21 Ni1 111.8(7) . . ?
C27 N22 H22 117.5 . . ?
C31 N22 H22 117.5 . . ?
C31 N22 C27 125.0(10) . . ?
N24 N23 Ni1 124.6(7) . . ?
C26 N23 Ni1 115.9(8) . . ?
C26 N23 N24 119.4(9) . . ?
N23 N24 C32 112.9(9) . . ?
C32 N25 C34 122.1(10) . . ?
C32 N25 C35 123.6(9) . . ?
C34 N25 C35 113.9(10) . . ?
N1 C1 H1 118.4 . . ?
N1 C1 C2 123.2(11) . . ?
C2 C1 H1 118.4 . . ?
C1 C2 H2A 121.1 . . ?
C3 C2 C1 117.9(12) . . ?
C3 C2 H2A 121.1 . . ?
C2 C3 H3 120.2 . . ?
C4 C3 C2 119.7(10) . . ?
C4 C3 H3 120.2 . . ?
C3 C4 H4 120.4 . . ?
C3 C4 C5 119.2(10) . . ?
C5 C4 H4 120.4 . . ?
N1 C5 C4 120.7(11) . . ?
N1 C5 C6 114.6(9) . . ?
C4 C5 C6 124.7(10) . . ?
N3 C6 C5 116.6(10) . . ?
N3 C6 C7 122.1(10) . . ?
C5 C6 C7 121.3(9) . . ?
N2 C7 C6 119.4(9) . . ?
N2 C7 C8 119.1(11) . . ?
C8 C7 C6 121.4(11) . . ?
C7 C8 H8 120.5 . . ?
C9 C8 C7 118.9(11) . . ?
C9 C8 H8 120.5 . . ?
C8 C9 H9 120.0 . . ?
C8 C9 C10 119.9(10) . . ?
C10 C9 H9 120.1 . . ?
C9 C10 H10 120.8 . . ?
C11 C10 C9 118.5(12) . . ?
C11 C10 H10 120.8 . . ?
N2 C11 C10 120.6(12) . . ?
N2 C11 H11 119.7 . . ?
C10 C11 H11 119.7 . . ?
N4 C12 S1 125.4(9) . . ?
N5 C12 S1 121.3(7) . . ?
N5 C12 N4 113.2(10) . . ?
N5 C14 H14A 109.5 . . ?
N5 C14 H14B 109.5 . . ?
N5 C14 H14C 109.5 . . ?
H14A C14 H14B 109.5 . . ?
H14A C14 H14C 109.5 . . ?
H14B C14 H14C 109.5 . . ?
N5 C15 H15A 109.1 . . ?
N5 C15 H15B 109.1 . . ?
N5 C15 C16 112.4(10) . . ?
H15A C15 H15B 107.9 . . ?
C16 C15 H15A 109.1 . . ?
C16 C15 H15B 109.1 . . ?
C15 C16 H16A 109.5 . . ?
C15 C16 H16B 109.5 . . ?
C15 C16 H16C 109.5 . . ?
H16A C16 H16B 109.5 . . ?
H16A C16 H16C 109.5 . . ?
H16B C16 H16C 109.5 . . ?
N21 C21 H21 119.2 . . ?
N21 C21 C22 121.5(10) . . ?
C22 C21 H21 119.2 . . ?
C21 C22 H22A 121.7 . . ?
C23 C22 C21 116.5(11) . . ?
C23 C22 H22A 121.7 . . ?
C22 C23 H23 118.7 . . ?
C22 C23 C24 122.6(9) . . ?
C24 C23 H23 118.7 . . ?
C23 C24 H24 121.1 . . ?
C25 C24 C23 117.8(11) . . ?
C25 C24 H24 121.1 . . ?
N21 C25 C24 120.1(11) . . ?
N21 C25 C26 116.5(9) . . ?
C24 C25 C26 123.4(11) . . ?
N23 C26 C25 115.9(10) . . ?
N23 C26 C27 122.2(10) . . ?
C27 C26 C25 121.7(9) . . ?
N22 C27 C26 120.7(9) . . ?
N22 C27 C28 115.6(11) . . ?
C28 C27 C26 123.7(11) . . ?
C27 C28 H28 119.0 . . ?
C29 C28 C27 122.0(12) . . ?
C29 C28 H28 119.0 . . ?
C28 C29 H29 120.2 . . ?
C28 C29 C30 119.6(11) . . ?
C30 C29 H29 120.2 . . ?
C29 C30 H30 120.3 . . ?
C29 C30 C31 119.4(12) . . ?
C31 C30 H30 120.3 . . ?
N22 C31 C30 118.4(12) . . ?
N22 C31 H31 120.8 . . ?
C30 C31 H31 120.8 . . ?
N24 C32 S21 125.4(8) . . ?
N25 C32 S21 120.5(8) . . ?
N25 C32 N24 114.1(10) . . ?
N25 C34 H34A 109.5 . . ?
N25 C34 H34B 109.5 . . ?
N25 C34 H34C 109.5 . . ?
H34A C34 H34B 109.5 . . ?
H34A C34 H34C 109.5 . . ?
H34B C34 H34C 109.5 . . ?
N25 C35 H35A 108.7 . . ?
N25 C35 H35B 108.7 . . ?
N25 C35 C36 114.2(10) . . ?
H35A C35 H35B 107.6 . . ?
C36 C35 H35A 108.7 . . ?
C36 C35 H35B 108.7 . . ?
C35 C36 H36A 109.5 . . ?
C35 C36 H36B 109.5 . . ?
C35 C36 H36C 109.5 . . ?
H36A C36 H36B 109.5 . . ?
H36A C36 H36C 109.5 . . ?
H36B C36 H36C 109.5 . . ?
H1A O1 H1B 104.5 . . ?

loop_
_geom_hbond_atom_site_label_D
_geom_hbond_atom_site_label_H
_geom_hbond_atom_site_label_A
_geom_hbond_distance_DH
_geom_hbond_distance_HA
_geom_hbond_distance_DA
_geom_hbond_angle_DHA
_geom_hbond_site_symmetry_A
_geom_hbond_publ_flag
N2 H2 Cl1 0.88 2.14 3.013(9) 170.7 . yes
N22 H22 Cl2 0.88 2.21 3.038(9) 155.9 . yes
O1 H1A Cl2 0.85 2.43 3.217(11) 153.8 . yes
O1 H1B Cl1 0.85 2.45 3.252(10) 156.7 2_566 yes

loop_
_geom_torsion_atom_site_label_1
_geom_torsion_atom_site_label_2
_geom_torsion_atom_site_label_3
_geom_torsion_atom_site_label_4
_geom_torsion
_geom_torsion_site_symmetry_1
_geom_torsion_site_symmetry_2
_geom_torsion_site_symmetry_3
_geom_torsion_site_symmetry_4
_geom_torsion_publ_flag
Ni1 S1 C12 N4 -1.3(8) . . . . ?
Ni1 S1 C12 N5 -179.4(7) . . . . ?
Ni1 S21 C32 N24 -3.4(9) . . . . ?
Ni1 S21 C32 N25 177.1(8) . . . . ?
Ni1 N1 C1 C2 -179.9(8) . . . . ?
Ni1 N1 C5 C4 178.7(7) . . . . ?
Ni1 N1 C5 C6 -3.6(10) . . . . ?
Ni1 N3 N4 C12 -5.4(11) . . . . ?
Ni1 N3 C6 C5 11.3(11) . . . . ?
Ni1 N3 C6 C7 -167.3(7) . . . . ?
Ni1 N21 C21 C22 -177.9(7) . . . . ?
Ni1 N21 C25 C24 177.9(8) . . . . ?
Ni1 N21 C25 C26 -0.9(11) . . . . ?
Ni1 N23 N24 C32 -1.9(11) . . . . ?
Ni1 N23 C26 C25 7.7(12) . . . . ?
Ni1 N23 C26 C27 -168.7(8) . . . . ?
N1 C1 C2 C3 2.1(16) . . . . ?
N1 C5 C6 N3 -4.8(12) . . . . ?
N1 C5 C6 C7 173.7(8) . . . . ?
N2 C7 C8 C9 3.1(16) . . . . ?
N3 N4 C12 S1 3.9(12) . . . . ?
N3 N4 C12 N5 -177.9(8) . . . . ?
N3 C6 C7 N2 -60.9(13) . . . . ?
N3 C6 C7 C8 116.6(12) . . . . ?
N4 N3 C6 C5 -177.4(8) . . . . ?
N4 N3 C6 C7 4.0(13) . . . . ?
N21 C21 C22 C23 -0.9(15) . . . . ?
N21 C25 C26 N23 -4.4(14) . . . . ?
N21 C25 C26 C27 172.0(9) . . . . ?
N22 C27 C28 C29 0.1(14) . . . . ?
N23 N24 C32 S21 3.8(12) . . . . ?
N23 N24 C32 N25 -176.6(8) . . . . ?
N23 C26 C27 N22 -57.6(14) . . . . ?
N23 C26 C27 C28 120.8(12) . . . . ?
N24 N23 C26 C25 -176.7(9) . . . . ?
N24 N23 C26 C27 6.9(15) . . . . ?
C1 N1 C5 C4 -1.2(14) . . . . ?
C1 N1 C5 C6 176.6(8) . . . . ?
C1 C2 C3 C4 -3.0(16) . . . . ?
C2 C3 C4 C5 1.9(15) . . . . ?
C3 C4 C5 N1 0.3(15) . . . . ?
C3 C4 C5 C6 -177.3(9) . . . . ?
C4 C5 C6 N3 172.8(9) . . . . ?
C4 C5 C6 C7 -8.6(15) . . . . ?
C5 N1 C1 C2 0.0(14) . . . . ?
C5 C6 C7 N2 120.6(10) . . . . ?
C5 C6 C7 C8 -61.8(14) . . . . ?
C6 N3 N4 C12 -175.5(8) . . . . ?
C6 C7 C8 C9 -174.5(9) . . . . ?
C7 N2 C11 C10 0.0(17) . . . . ?
C7 C8 C9 C10 -1.6(16) . . . . ?
C8 C9 C10 C11 -0.7(16) . . . . ?
C9 C10 C11 N2 1.6(17) . . . . ?
C11 N2 C7 C6 175.2(9) . . . . ?
C11 N2 C7 C8 -2.4(15) . . . . ?
C12 N5 C15 C16 99.0(12) . . . . ?
C14 N5 C12 S1 -3.1(12) . . . . ?
C14 N5 C12 N4 178.6(9) . . . . ?
C14 N5 C15 C16 -81.7(12) . . . . ?
C15 N5 C12 S1 176.1(8) . . . . ?
C15 N5 C12 N4 -2.2(13) . . . . ?
C21 N21 C25 C24 -2.4(15) . . . . ?
C21 N21 C25 C26 178.8(9) . . . . ?
C21 C22 C23 C24 -0.7(17) . . . . ?
C22 C23 C24 C25 0.7(17) . . . . ?
C23 C24 C25 N21 0.8(15) . . . . ?
C23 C24 C25 C26 179.6(10) . . . . ?
C24 C25 C26 N23 176.8(10) . . . . ?
C24 C25 C26 C27 -6.8(16) . . . . ?
C25 N21 C21 C22 2.4(15) . . . . ?
C25 C26 C27 N22 126.2(11) . . . . ?
C25 C26 C27 C28 -55.4(15) . . . . ?
C26 N23 N24 C32 -177.2(9) . . . . ?
C26 C27 C28 C29 -178.4(9) . . . . ?
C27 N22 C31 C30 -3.1(15) . . . . ?
C27 C28 C29 C30 -1.2(16) . . . . ?
C28 C29 C30 C31 0.3(16) . . . . ?
C29 C30 C31 N22 1.7(16) . . . . ?
C31 N22 C27 C26 -179.4(9) . . . . ?
C31 N22 C27 C28 2.2(14) . . . . ?
C32 N25 C35 C36 -96.1(12) . . . . ?
C34 N25 C32 S21 7.8(14) . . . . ?
C34 N25 C32 N24 -171.8(10) . . . . ?
C34 N25 C35 C36 90.7(12) . . . . ?
C35 N25 C32 S21 -164.9(8) . . . . ?
C35 N25 C32 N24 15.5(14) . . . . ?

_shelx_res_file                  
;
TITL drr18_s1677_a.res in P-1
    drr18_s1677.res
    created by SHELXL-2018/3 at 09:53:43 on 05-Oct-2018
REM Old TITL dr18_s1677 in P-1
REM SHELXT solution in P-1: R1 0.293, Rweak 0.059, Alpha 0.128
REM <I/s> 0.000 for 0 systematic absences, Orientation as input
REM Formula found by SHELXT: C31 N10 S Cl3 Ni
CELL 1.54184 9.1407 14.0905 14.1884 94.818 92.363 107.67
ZERR 2 0.0032 0.0035 0.0034 0.02 0.024 0.026
LATT 1
SFAC C H Cl N Ni O S
UNIT 60 72 4 20 2 2 4
EQIV $1 -X,1-Y,1-Z

L.S. 12 0 0
PLAN  20
SIZE 0.016 0.036 0.08
TEMP -173(2)
HTAB N22 Cl2
HTAB N2 Cl1
HTAB O1 Cl2
HTAB O1 Cl1_$1
bond $h
conf
htab
more -1
BOND
list 4
fmap 2 53
acta
REM <olex2.extras>
REM <HklSrc "%.\\drr18_s1677.hkl">
REM </olex2.extras>

WGHT    0.078100
FVAR       0.33188
NI1   5    0.278189    0.507002    0.247787    11.00000    0.03864    0.06907 =
         0.03038    0.01291    0.00292    0.02375
S1    7    0.537545    0.614952    0.285461    11.00000    0.03720    0.06975 =
         0.03372    0.01351    0.00320    0.02270
S21   7    0.323968    0.447861    0.093273    11.00000    0.04151    0.06848 =
         0.03155    0.01212    0.00269    0.02237
N1    4    0.039096    0.461170    0.212284    11.00000    0.03281    0.06590 =
         0.02202    0.00871    0.00155    0.01485
N2    4    0.111961    0.801803    0.173736    11.00000    0.04714    0.06322 =
         0.03765    0.01469    0.00385    0.02713
AFIX  43
H2    2    0.134212    0.807125    0.235272    11.00000   -1.20000
AFIX   0
N3    4    0.253870    0.636384    0.212537    11.00000    0.04103    0.07872 =
         0.01860    0.00013   -0.00242    0.02086
N4    4    0.364792    0.724651    0.213673    11.00000    0.03866    0.07401 =
         0.03647    0.00824    0.00367    0.01473
N5    4    0.615004    0.808619    0.255958    11.00000    0.04337    0.06652 =
         0.03866    0.01011    0.00496    0.02324
N21   4    0.235661    0.510859    0.391114    11.00000    0.03303    0.07392 =
         0.02515    0.00233    0.00434    0.02721
N22   4    0.239688    0.173822    0.361773    11.00000    0.05065    0.05598 =
         0.03122    0.00967    0.00131    0.02105
AFIX  43
H22   2    0.168262    0.166796    0.315910    11.00000   -1.20000
AFIX   0
N23   4    0.290614    0.371062    0.276453    11.00000    0.03644    0.06038 =
         0.03749    0.01159   -0.00014    0.02408
N24   4    0.315964    0.302414    0.211686    11.00000    0.03612    0.08303 =
         0.02445    0.01222    0.00211    0.02503
N25   4    0.344869    0.263779    0.056376    11.00000    0.04548    0.06404 =
         0.04084    0.01510    0.00618    0.02331
C1    1   -0.062676    0.375790    0.222071    11.00000    0.06272    0.04545 =
         0.02074    0.00328    0.00032    0.01927
AFIX  43
H1    2   -0.029029    0.325641    0.248586    11.00000   -1.20000
AFIX   0
C2    1   -0.216809    0.354579    0.195861    11.00000    0.04993    0.06852 =
         0.04094    0.01372   -0.00395    0.01813
AFIX  43
H2A   2   -0.288723    0.292236    0.205935    11.00000   -1.20000
AFIX   0
C3    1   -0.263275    0.426323    0.154733    11.00000    0.03241    0.08804 =
         0.03615    0.00333   -0.00181    0.01753
AFIX  43
H3    2   -0.367932    0.413046    0.133012    11.00000   -1.20000
AFIX   0
C4    1   -0.157913    0.517256    0.145143    11.00000    0.04324    0.06376 =
         0.03035    0.01036    0.00353    0.02285
AFIX  43
H4    2   -0.189282    0.568217    0.118491    11.00000   -1.20000
AFIX   0
C5    1   -0.006418    0.533769    0.174550    11.00000    0.05301    0.07251 =
         0.02089    0.00993    0.00277    0.03066
C6    1    0.118520    0.630234    0.172100    11.00000    0.03530    0.06093 =
         0.02909    0.00275    0.00370    0.01909
C7    1    0.091429    0.714095    0.124052    11.00000    0.03115    0.05598 =
         0.04828    0.01107    0.00399    0.01589
C8    1    0.050363    0.703573    0.026862    11.00000    0.04612    0.05323 =
         0.04092    0.00437   -0.00919    0.01953
AFIX  43
H8    2    0.030167    0.640630   -0.009481    11.00000   -1.20000
AFIX   0
C9    1    0.039714    0.785566   -0.015142    11.00000    0.04079    0.08880 =
         0.03164    0.02356    0.00242    0.02900
AFIX  43
H9    2    0.014429    0.780187   -0.081403    11.00000   -1.20000
AFIX   0
C10   1    0.066235    0.877527    0.039911    11.00000    0.04547    0.06727 =
         0.05523    0.02208    0.00338    0.02518
AFIX  43
H10   2    0.060424    0.935136    0.011584    11.00000   -1.20000
AFIX   0
C11   1    0.100373    0.882209    0.134556    11.00000    0.04693    0.06730 =
         0.05355    0.01204    0.01375    0.02016
AFIX  43
H11   2    0.116151    0.943342    0.173226    11.00000   -1.20000
AFIX   0
C12   1    0.502491    0.720484    0.250766    11.00000    0.03466    0.06320 =
         0.02468   -0.00345    0.00014    0.01279
C14   1    0.768524    0.818022    0.295852    11.00000    0.03866    0.07399 =
         0.04157    0.01603    0.00533    0.01828
AFIX 137
H14A  2    0.764668    0.808493    0.363439    11.00000   -1.50000
H14B  2    0.837971    0.884781    0.288125    11.00000   -1.50000
H14C  2    0.806355    0.767127    0.262868    11.00000   -1.50000
AFIX   0
C15   1    0.593611    0.899115    0.221887    11.00000    0.04517    0.04917 =
         0.04304    0.00173   -0.00004    0.00650
AFIX  23
H15A  2    0.504473    0.879742    0.174461    11.00000   -1.20000
H15B  2    0.685981    0.934560    0.190025    11.00000   -1.20000
AFIX   0
C16   1    0.567213    0.968427    0.300097    11.00000    0.07219    0.08835 =
         0.04804    0.01745    0.00780    0.03644
AFIX 137
H16A  2    0.540265    1.023267    0.273229    11.00000   -1.50000
H16B  2    0.661160    0.995821    0.342159    11.00000   -1.50000
H16C  2    0.482878    0.931715    0.336269    11.00000   -1.50000
AFIX   0
C21   1    0.200541    0.582714    0.442760    11.00000    0.02620    0.05872 =
         0.04035    0.01287   -0.00899    0.01235
AFIX  43
H21   2    0.189508    0.638530    0.413361    11.00000   -1.20000
AFIX   0
C22   1    0.179038    0.578167    0.541002    11.00000    0.04486    0.06467 =
         0.04268    0.01167    0.00041    0.02198
AFIX  43
H22A  2    0.155235    0.629951    0.578426    11.00000   -1.20000
AFIX   0
C23   1    0.194254    0.496044    0.578617    11.00000    0.04459    0.09511 =
         0.02532    0.01414    0.00401    0.03194
AFIX  43
H23   2    0.181739    0.490942    0.644325    11.00000   -1.20000
AFIX   0
C24   1    0.227512    0.418869    0.524712    11.00000    0.04460    0.07423 =
         0.02344    0.00931    0.00141    0.02964
AFIX  43
H24   2    0.236496    0.361671    0.552491    11.00000   -1.20000
AFIX   0
C25   1    0.247128    0.428282    0.428944    11.00000    0.03616    0.06232 =
         0.04652    0.01346   -0.00497    0.02263
C26   1    0.283250    0.353565    0.364929    11.00000    0.03504    0.05468 =
         0.03549    0.01085    0.00596    0.01991
C27   1    0.317992    0.267938    0.399171    11.00000    0.03189    0.06749 =
         0.02946    0.00521    0.00598    0.01018
C28   1    0.433754    0.275815    0.469339    11.00000    0.04887    0.07277 =
         0.03217    0.00796    0.00672    0.03528
AFIX  43
H28   2    0.492278    0.340308    0.498033    11.00000   -1.20000
AFIX   0
C29   1    0.465509    0.193464    0.498058    11.00000    0.05028    0.09318 =
         0.02460    0.00207    0.00340    0.02791
AFIX  43
H29   2    0.546314    0.201099    0.545147    11.00000   -1.20000
AFIX   0
C30   1    0.379645    0.099404    0.458307    11.00000    0.08686    0.08424 =
         0.02610    0.01246    0.00460    0.05185
AFIX  43
H30   2    0.400431    0.041694    0.477949    11.00000   -1.20000
AFIX   0
C31   1    0.262679    0.089706    0.389414    11.00000    0.05254    0.07641 =
         0.02710    0.01037    0.00524    0.02220
AFIX  43
H31   2    0.200200    0.025500    0.362288    11.00000   -1.20000
AFIX   0
C32   1    0.327882    0.332732    0.122985    11.00000    0.03054    0.05348 =
         0.02835   -0.00220    0.00502    0.01012
C34   1    0.379006    0.286390   -0.038539    11.00000    0.06565    0.10910 =
         0.01975    0.00717    0.01402    0.04000
AFIX 137
H34A  2    0.449526    0.250993   -0.062038    11.00000   -1.50000
H34B  2    0.427287    0.358683   -0.038840    11.00000   -1.50000
H34C  2    0.283520    0.264937   -0.079567    11.00000   -1.50000
AFIX   0
C35   1    0.313213    0.157762    0.070132    11.00000    0.05325    0.07885 =
         0.03074    0.01540    0.00834    0.02119
AFIX  23
H35A  2    0.265761    0.117045    0.010058    11.00000   -1.20000
H35B  2    0.237343    0.140603    0.118711    11.00000   -1.20000
AFIX   0
C36   1    0.455320    0.129300    0.100817    11.00000    0.06095    0.08051 =
         0.08175    0.01717   -0.00617    0.01960
AFIX 137
H36A  2    0.535617    0.152432    0.056869    11.00000   -1.50000
H36B  2    0.427870    0.056391    0.100255    11.00000   -1.50000
H36C  2    0.493581    0.160831    0.164998    11.00000   -1.50000
AFIX   0

CL1   3    0.160404    0.832032    0.386867    11.00000    0.06605    0.08208 =
         0.03714    0.01275    0.00136    0.03125
CL2   3   -0.030984    0.084326    0.216130    11.00000    0.04405    0.07858 =
         0.04268    0.01481    0.00147    0.02044
AFIX   6
O1    6   -0.079700    0.220098    0.398679    11.00000    0.12430    0.10165 =
         0.05323    0.02236    0.02795    0.04371
H1A   2   -0.098829    0.174422    0.352666    11.00000   -1.50000
H1B   2   -0.104094    0.188722    0.447176    11.00000   -1.50000
AFIX   0
HKLF 4


REM  drr18_s1677_a.res in P-1
REM wR2 = 0.2878, GooF = S = 0.967, Restrained GooF = 0.967 for all data
REM R1 = 0.1045 for 2584 Fo > 4sig(Fo) and 0.2326 for all 6761 data
REM 422 parameters refined using 0 restraints

END

WGHT      0.0781      0.0000

REM Instructions for potential hydrogen bonds
HTAB N2 Cl1
HTAB N22 Cl2
EQIV $2 x, y+1, z
HTAB C11 Cl2_$2
EQIV $3 x+1, y+1, z
HTAB C14 Cl2_$3
HTAB C15 Cl2_$3
HTAB C21 Cl1
HTAB C22 O1_$1
EQIV $4 -x+1, -y+1, -z+1
HTAB C24 S1_$4
EQIV $5 x, y-1, z
HTAB C31 Cl1_$5
HTAB C35 Cl2

REM Highest difference peak  1.144,  deepest hole -0.467,  1-sigma level  0.128
Q1    1   0.2344  0.4148  0.2451  11.00000  0.05    1.14
Q2    1   0.3233  0.6056  0.2503  11.00000  0.05    1.12
Q3    1   0.2765  0.4383  0.2626  11.00000  0.05    1.06
Q4    1   0.3183  0.4583  0.2780  11.00000  0.05    1.03
Q5    1   0.2617  0.5619  0.2230  11.00000  0.05    0.85
Q6    1   0.1700  0.4806  0.2217  11.00000  0.05    0.77
Q7    1   0.5736  0.7044  0.2865  11.00000  0.05    0.76
Q8    1   0.3968  0.5432  0.2680  11.00000  0.05    0.72
Q9    1   0.2714  0.3526  0.0865  11.00000  0.05    0.69
Q10   1   0.4922  0.5207  0.2793  11.00000  0.05    0.68
Q11   1   0.5127  0.6635  0.2587  11.00000  0.05    0.66
Q12   1   0.3725  0.5404  0.0989  11.00000  0.05    0.61
Q13   1   0.2651  0.8609  0.4021  11.00000  0.05    0.61
Q14   1   0.2063  0.3418  0.2408  11.00000  0.05    0.60
Q15   1   0.3400  0.5206  0.0837  11.00000  0.05    0.59
Q16   1  -0.0816 -0.0026  0.2163  11.00000  0.05    0.59
Q17   1  -0.0137  0.1543  0.2049  11.00000  0.05    0.57
Q18   1   0.0747  0.1182  0.2345  11.00000  0.05    0.55
Q19   1   0.0169  0.1805  0.2222  11.00000  0.05    0.55
Q20   1   0.3710  0.6819  0.2380  11.00000  0.05    0.54
;
_shelx_res_checksum              29022
_shelx_hkl_file                  
;
   0   0   2 1919.01   58.86
   0   0   3  720.11   44.84
   0   0   4  370.38   40.41
   0   0   5  732.50   63.07
   0   0   6 1020.74   81.87
   0   0   7  107.89   29.07
   0   0   8  192.01   46.30
   0   0   9   26.66   21.98
   0   0  10   -2.16   26.12
   0   0  11  -14.39    9.17
   0   0  11   -7.54   20.26
   0   0  11    1.80    6.46
   0   0  12   49.30    9.87
   0   0  12   47.64   12.60
   0   0  13   35.68    8.87
   0   0  13   32.05    9.04
   0   0  14    1.16    6.48
   0   0  14   10.11    7.04
   0   0  15   12.03    7.24
   0   0  16   23.28    6.36
   0  -1  15   51.03    9.58
   0  -1  15   44.26    9.47
   0  -1  14    1.49    6.12
   0  -1  14   -2.94    6.93
   0  -1  13   -1.45    6.76
   0  -1  13   -6.94    6.46
   0  -1  12   81.89   13.23
   0  -1  11   47.37   24.81
   0  -1  11   36.76    9.42
   0  -1  11   44.01   10.19
   0  -1  10   74.21   34.19
   0  -1   9   22.40   19.39
   0  -1   8  445.95   63.36
   0  -1   7  160.56   36.41
   0  -1   6  637.44   63.35
   0  -1   5   26.72   18.05
   0  -1   4  304.22   36.92
   0  -1   3 2297.45   82.79
   0  -1   2  239.18   22.88
   0  -1   1   62.77    9.04
   0   1   1   32.03    7.57
   0   1   1   20.73    6.06
   0   1   2  309.04   27.16
   0   1   3   17.76   16.29
   0   1   4   30.76   16.81
   0   1   5   11.65   18.84
   0   1   6  145.20   33.01
   0   1   7   53.17   26.38
   0   1   8  152.76   40.55
   0   1   9    9.16   19.33
   0   1  10   10.28   22.19
   0   1  11   26.35   24.22
   0   1  11   11.69    9.37
   0   1  11   17.29    7.80
   0   1  12   29.49   10.71
   0   1  13   17.58    8.17
   0   1  14    5.16    6.51
   0   1  15    0.27    5.45
   0   1  16    4.45    5.04
   0   1  17  -11.94    4.74
   0  -2  16   -2.71    5.38
   0  -2  15   -5.25    5.60
   0  -2  14    8.07    6.94
   0  -2  13   -2.12    6.52
   0  -2  12   64.61   12.33
   0  -2  11   -1.14   22.72
   0  -2  11    6.19    7.44
   0  -2  10   21.04   18.80
   0  -2   9   97.05   34.77
   0  -2   8    4.60   19.52
   0  -2   7  166.01   35.55
   0  -2   6  202.57   36.05
   0  -2   5  -20.54   20.00
   0  -2   4   26.36   16.79
   0  -2   3  399.87   32.87
   0  -2   2  536.58   31.29
   0   2  -1  139.93   15.73
   0   2  -1  111.81   15.19
   0   2   0    0.28    6.08
   0   2   0    0.61    6.96
   0   2   1    5.39    7.96
   0   2   1    5.93    7.20
   0   2   1    7.03    7.34
   0   2   2  322.49   28.27
   0   2   2  358.35   27.85
   0   2   3  140.98   25.47
   0   2   4   14.69   15.55
   0   2   5  265.23   39.19
   0   2   6  142.17   36.31
   0   2   7   25.82   20.03
   0   2   8    1.74   20.61
   0   2   9   87.51   33.23
   0   2  10   13.89    7.31
   0   2  10    5.62   20.12
   0   2  11    1.03    7.00
   0   2  11   -6.49   29.29
   0   2  11    3.72    5.02
   0   2  12   32.42   11.28
   0   2  12   22.63    8.12
   0   2  12   23.88    7.48
   0   2  13   44.29   10.57
   0   2  14    8.02    7.17
   0   2  15   26.17    7.36
   0   2  16    5.86    4.94
   0  -3  16    3.43    4.95
   0  -3  15    1.85    5.81
   0  -3  14  115.81   15.19
   0  -3  13   36.76   10.59
   0  -3  12   81.87   14.62
   0  -3  11    6.61    7.96
   0  -3  11  -19.33   22.14
   0  -3  10   64.59   24.40
   0  -3   9   22.46   24.40
   0  -3   8 1062.26   94.40
   0  -3   7    5.08   19.56
   0  -3   6  500.33   56.64
   0  -3   5    3.60   15.01
   0  -3   4   61.54   18.17
   0   3  -3   -4.18   10.54
   0  -3   3   -4.94   12.31
   0   3  -3  -10.97   13.45
   0   3  -2  123.22   18.08
   0  -3   2  121.46   15.24
   0   3  -2  119.01   18.49
   0  -3   1  313.35   15.39
   0   3  -1  402.78   32.58
   0   3  -1  368.71   27.24
   0   3   0 1021.30   50.76
   0   3   0 1022.16   42.68
   0   3   1   -5.68    6.82
   0   3   1    0.50    9.05
   0   3   2  377.05   33.06
   0   3   2  356.89   27.74
   0   3   3    0.00    4.21
   0   3   3    0.13    9.84
   0   3   4  265.63   34.21
   0   3   5   84.96   26.16
   0   3   6   82.23   29.13
   0   3   7   92.24   29.63
   0   3   8   -0.77   16.26
   0   3   9   37.60   24.40
   0   3  10    4.16    5.33
   0   3  10  -15.44   16.14
   0   3  10  -10.17    8.58
   0   3  11   -0.02   25.71
   0   3  11   -4.20    6.77
   0   3  11   -5.41    6.44
   0   3  12  138.67   16.06
   0   3  12   94.06   17.65
   0   3  13   40.55    9.79
   0   3  14    4.82    6.95
   0   3  15   -1.47    5.37
   0   3  16   28.33    6.12
   0  -4  17   -6.37    5.22
   0  -4  16   30.61    7.70
   0  -4  15   23.22    8.42
   0  -4  14  102.44   15.74
   0  -4  13    1.06    7.94
   0  -4  12   44.32   12.11
   0  -4  11    5.96    7.84
   0  -4  11  -35.72   27.07
   0  -4  10  162.21   43.90
   0  -4  10  161.66   19.43
   0  -4   9    3.24   21.19
   0   4  -8  121.57   29.26
   0   4  -8  100.18   23.00
   0  -4   8  133.57   34.91
   0   4  -7   -4.22   17.20
   0   4  -7    8.77   13.82
   0  -4   7   28.63   20.76
   0  -4   6   77.03   26.73
   0   4  -6   40.99   14.51
   0   4  -6   40.76   18.95
   0   4  -5   14.71   14.96
   0  -4   5   24.69   16.33
   0   4  -5   28.66   14.26
   0   4  -4  109.50   20.81
   0  -4   4  142.28   25.19
   0   4  -4  148.51   25.72
   0   4  -3  105.08   21.06
   0  -4   3  120.46   20.23
   0   4  -3  134.01   23.58
   0   4  -2  122.41   21.81
   0   4  -2  114.79   18.24
   0  -4   2  103.56   13.37
   0   4  -2  115.28   22.29
   0   4  -1  187.22   22.48
   0   4  -1  202.44   27.11
   0   4   0   20.91   10.27
   0   4   0   10.35   11.29
   0   4   1   72.52   19.23
   0   4   1   60.72    8.17
   0   4   1  103.83   19.51
   0   4   2  253.90   29.51
   0   4   2  257.60   23.01
   0   4   2  359.52   41.21
   0   4   2  287.54   35.37
   0   4   3  217.41   34.49
   0   4   3  196.30   24.93
   0   4   3  223.24   32.02
   0   4   4  349.81   38.17
   0   4   5   14.44   13.77
   0   4   6  110.27   27.76
   0   4   7  -19.17   19.70
   0   4   8   -6.68   17.22
   0   4   9  -20.98   22.00
   0   4  10   -1.49    9.16
   0   4  10    8.56    7.65
   0   4  10    6.91   20.12
   0   4  11   54.19   10.52
   0   4  11   45.25   12.31
   0   4  12  200.37   18.92
   0   4  13    2.79    6.28
   0   4  14   31.38    8.72
   0   4  15   20.12    6.40
   0   4  16   13.32    5.12
   0  -5  17   13.78    5.63
   0  -5  16    1.80    5.38
   0  -5  15    1.48    6.51
   0  -5  14   41.16   11.78
   0  -5  13   -2.32    7.87
   0  -5  12   11.56    9.56
   0  -5  11  321.50   29.16
   0  -5  11  263.53   53.54
   0  -5  10   53.80   32.73
   0  -5  10   26.49   10.74
   0  -5   9  428.97   68.80
   0   5  -8   10.78   18.44
   0  -5   8   40.08   23.81
   0   5  -8   38.93   20.05
   0  -5   7   67.53   30.65
   0   5  -7   31.84   14.37
   0   5  -7   62.60   23.69
   0   5  -6  265.51   41.09
   0   5  -6  197.52   31.87
   0  -5   6  269.88   44.28
   0   5  -5   55.44   20.64
   0   5  -5   62.03   18.72
   0  -5   5   80.97   22.68
   0   5  -4  103.81   23.25
   0   5  -4   89.40   22.10
   0  -5   4  111.91   21.76
   0   5  -3  465.46   45.37
   0  -5   3  390.54   31.04
   0   5  -3  441.64   39.59
   0   5  -3  411.55   43.27
   0   5  -2   15.34   13.55
   0   5  -2   35.82   15.61
   0  -5   2   18.88    4.85
   0   5  -1  175.56   24.17
   0   5  -1  197.83   31.18
   0   5   0  121.98   24.40
   0   5   0   99.80   19.82
   0   5   0  112.18   24.39
   0   5   1  463.56   46.41
   0   5   1  389.52   41.49
   0   5   1  406.81   37.69
   0   5   2  108.79   26.01
   0   5   2   95.55   23.87
   0   5   2   92.79   21.13
   0   5   2   75.04   11.71
   0   5   3   -1.98   15.91
   0   5   3   -2.17    8.58
   0   5   3    3.08   15.01
   0   5   4   -9.03   17.96
   0   5   4   12.17    9.53
   0   5   5  241.19   34.62
   0   5   5  293.90   51.31
   0   5   6   44.67   18.89
   0   5   6   53.29   28.79
   0   5   7  159.97   44.59
   0   5   7   93.29   26.44
   0   5   8   39.89   24.14
   0   5   8   28.88   18.47
   0   5   9    5.08   19.24
   0   5   9   10.16    8.13
   0   5   9   12.60    7.34
   0   5  10   44.85   12.18
   0   5  10   42.88   10.29
   0   5  11    7.81    7.06
   0   5  11   15.68    8.18
   0   5  12    6.94    7.13
   0   5  13    8.55    7.25
   0   5  14    0.19    5.27
   0   5  15   18.60    5.77
   0   5  16   23.23    5.55
   0  -6  16   62.75   10.13
   0  -6  15   16.01    7.46
   0  -6  14   54.57   12.64
   0  -6  13   10.74    9.17
   0  -6  12   19.17   10.01
   0   6 -12   18.95   10.18
   0  -6  11    1.23    7.37
   0   6 -11    2.09    8.93
   0  -6  10    2.45    8.46
   0   6 -10    7.11    7.82
   0   6  -9   11.03    7.98
   0   6  -8  271.66   45.70
   0   6  -7  -13.50   19.34
   0   6  -7   -4.86   19.44
   0   6  -6   40.58   20.71
   0   6  -6   25.17   15.59
   0   6  -5   38.66   21.77
   0   6  -5   -8.07   16.13
   0   6  -5   -1.51   11.68
   0   6  -4   45.57   17.24
   0   6  -4   52.04   20.46
   0   6  -4   31.53   18.09
   0   6  -3  115.15   28.99
   0   6  -3  129.10   24.98
   0   6  -2  230.59   35.93
   0   6  -2  197.17   28.56
   0   6  -1   45.29   15.71
   0   6  -1   60.69   22.58
   0   6   0   34.99   14.41
   0   6   0   41.38   20.45
   0   6   0   17.25   12.47
   0   6   1  -10.78   17.32
   0   6   1    3.52   14.89
   0   6   1    5.88   13.78
   0   6   2   89.21   22.69
   0   6   2  122.49   29.37
   0   6   2  101.88   28.33
   0   6   3   75.75   26.30
   0   6   3   62.14   22.72
   0   6   4   20.35   18.84
   0   6   5   18.27   21.28
   0   6   6  115.55   39.90
   0   6   7   18.91   19.78
   0   6   8   40.89   31.74
   0   6   9  204.56   57.24
   0   6   9  216.41   22.82
   0   6   9  215.37   18.53
   0   6   9  210.87   31.24
   0   6  10   56.29   10.88
   0   6  10   26.61   11.77
   0   6  11   10.83    6.52
   0   6  12   31.45    8.71
   0   6  13    5.21    5.83
   0   6  14   15.67    6.11
   0   6  15   -2.10    4.60
   0   6  15    4.83    4.31
   0  -7  16   19.55    7.39
   0  -7  15   37.24    9.46
   0  -7  14   16.54    8.59
   0   7 -13   18.61    9.79
   0  -7  13   26.04   12.11
   0   7 -12    7.60    8.56
   0  -7  12    6.10    7.73
   0   7 -11    5.88    8.54
   0  -7  11    9.32    9.83
   0   7 -10   -3.79    8.11
   0  -7  10    7.10    7.61
   0   7  -9    5.08    8.23
   0   7  -8  159.29   16.83
   0   7  -7   -5.57   20.78
   0   7  -6  -15.98   18.03
   0   7  -6    9.48   16.25
   0   7  -5  149.44   32.50
   0   7  -5  140.30   33.53
   0   7  -4   25.68   21.92
   0   7  -4   19.15   14.65
   0   7  -3   -5.02   17.52
   0   7  -3  -13.41   16.66
   0   7  -2 1102.51   83.21
   0   7  -2  994.92   67.65
   0   7  -1    0.81   17.68
   0   7  -1  -15.61   14.30
   0   7   0   42.57   16.76
   0   7   0   55.47   22.72
   0   7   1   40.64   21.73
   0   7   1   54.45   18.97
   0   7   1   35.12   17.03
   0   7   2  143.48   32.83
   0   7   2  158.18   31.67
   0   7   3    4.53   15.85
   0   7   4  237.46   48.05
   0   7   5   56.09   26.79
   0   7   6   46.26   28.41
   0   7   7    2.04   14.96
   0   7   7  -50.22   34.05
   0   7   8   46.62   34.98
   0   7   8  -32.29   19.24
   0   7   9   12.08   16.46
   0   7  10    1.56   15.94
   0   7  10    7.90    6.96
   0   7  11    0.43    5.41
   0   7  12   40.61    9.38
   0   7  13    2.32    5.17
   0   7  14    2.79    4.32
   0   7  14    1.08    4.46
   0  -8  16    8.68    6.60
   0  -8  15   -0.80    6.65
   0  -8  14   15.28    7.68
   0  -8  13   -2.93    8.37
   0   8 -13   -6.80    8.56
   0  -8  12    3.36    7.85
   0   8 -12   -0.12    8.81
   0  -8  11  163.32   22.90
   0   8 -11  175.63   18.70
   0  -8  10   39.19   12.77
   0   8 -10   58.51   13.29
   0   8  -9    4.84    8.57
   0   8  -8    9.57    7.46
   0   8  -7   81.58   12.61
   0   8  -7   57.37   30.42
   0   8  -6   54.06   22.59
   0   8  -5   -7.78   20.06
   0   8  -4   35.91   15.87
   0   8  -3    8.90   16.20
   0   8  -2   36.61   21.68
   0   8  -2   39.60   17.63
   0   8  -1   21.59   13.36
   0   8  -1   22.23   18.80
   0   8   0   31.39   21.69
   0   8   0   -3.18   11.02
   0   8   1   58.08   23.12
   0   8   1   45.22   19.99
   0   8   1   37.44   21.42
   0   8   2  150.66   32.61
   0   8   2  153.68   35.31
   0   8   3   26.04   21.72
   0   8   4   93.78   36.50
   0   8   5   49.99   29.00
   0   8   6   15.01   19.47
   0   8   6   -5.93   27.62
   0   8   6   11.39   10.42
   0   8   7   10.72    9.78
   0   8   7    7.58   17.02
   0   8   8  -32.31   20.32
   0   8   9    5.18   14.82
   0   8  10    2.53    5.73
   0   8  10   14.28   19.24
   0   8  11   20.80    6.39
   0   8  12    3.51    4.87
   0   8  12    2.70    6.62
   0   8  13   -3.59    4.99
   0   8  13    3.92    4.32
   0   8  14    1.59    3.66
   0  -9  15    2.91    5.58
   0  -9  14    3.40    6.83
   0   9 -13    2.69    7.24
   0  -9  13   -3.12    7.32
   0  -9  12   16.95    9.98
   0   9 -12   20.62   10.09
   0  -9  11    4.85    7.49
   0   9 -11    7.05    9.44
   0  -9  10   -2.50    7.95
   0   9 -10   11.39    9.80
   0   9  -9   48.45   11.28
   0  -9   9   54.20   13.31
   0   9  -8   35.04   11.26
   0   9  -7    5.28    9.00
   0   9  -7   -0.96   11.79
   0   9  -6   13.74   13.46
   0   9  -6    0.01   20.83
   0   9  -6   24.68   10.25
   0   9  -5   19.11   20.99
   0   9  -4  -27.12   26.40
   0   9  -3    9.74   16.98
   0   9  -2  112.29   33.08
   0   9  -1    6.55   20.52
   0   9   0  158.22   38.90
   0   9   1  100.62   34.65
   0   9   2   73.13   28.39
   0   9   3   91.13   14.63
   0   9   3  101.32   36.37
   0   9   4  147.96   44.72
   0   9   4  143.75   17.46
   0   9   4  115.89   27.43
   0   9   4  113.27   17.48
   0   9   5   35.73   23.39
   0   9   5  -10.97   20.65
   0   9   5   24.86   12.92
   0   9   5    6.94    7.97
   0   9   6   70.26   26.29
   0   9   6    8.52   11.81
   0   9   6   37.65   12.24
   0   9   6  -25.39   24.69
   0   9   7   -9.99   19.22
   0   9   7   -2.43    7.50
   0   9   7  -15.00   12.42
   0   9   8   34.63   21.80
   0   9   8    8.33    8.34
   0   9   8   32.93   13.49
   0   9   9   27.81   10.41
   0   9   9   17.62   15.22
   0   9  10  -11.31   14.70
   0   9  10    5.06    6.26
   0   9  11    0.39    6.01
   0   9  12   -3.58    5.75
   0   9  13   -1.81    3.88
   0  10 -14   -5.31    7.28
   0 -10  14    0.10    5.34
   0  10 -13   22.23    8.14
   0 -10  13   22.58    8.85
   0  10 -12   -3.10    8.18
   0 -10  12   -5.84    7.51
   0  10 -11   35.48   10.91
   0 -10  11   14.97    9.26
   0 -10  10   37.61   11.80
   0  10 -10   46.41   12.62
   0 -10   9    5.06    7.96
   0  10  -9   -5.53    8.45
   0  10  -8  163.09   19.61
   0  10  -7   -3.78   12.12
   0  10  -7   11.44    9.15
   0  10  -6   27.29   25.42
   0  10  -6   45.04   11.52
   0  10  -6   25.30   15.64
   0  10  -5   16.68   17.03
   0  10  -5   -4.48    8.50
   0  10  -5   -0.39   13.12
   0  10  -4  124.97   34.93
   0  10  -4   90.64   21.56
   0  10  -3   -1.45   15.93
   0  10  -3  -17.79   32.88
   0  10  -3    4.04   19.85
   0  10  -2   45.13   18.57
   0  10  -2   41.61   26.71
   0  10  -2  -24.21   21.50
   0  10  -1   -8.64   13.73
   0  10  -1  -13.33   16.53
   0  10  -1    4.57   15.43
   0  10  -1    6.73   18.72
   0  10   0   49.61   22.07
   0  10   0   47.13   15.53
   0  10   0   36.01   14.18
   0  10   0   62.26   26.11
   0  10   1   86.50   21.32
   0  10   1   81.33   15.70
   0  10   1   83.31   23.37
   0  10   2   33.65   10.14
   0  10   2   24.97   17.68
   0  10   2    9.03   17.18
   0  10   2   38.47   15.02
   0  10   3  -49.43   27.14
   0  10   3  -26.09   20.74
   0  10   3  -20.32   14.00
   0  10   3   -3.29    7.68
   0  10   3  -11.04   13.79
   0  10   4   66.14   16.12
   0  10   4   64.57   23.55
   0  10   4   96.15   15.50
   0  10   4   73.46   26.27
   0  10   5  -20.61   21.02
   0  10   5   10.91    9.89
   0  10   5    5.59   11.07
   0  10   6    3.90    7.79
   0  10   6   15.14   19.16
   0  10   6  -15.13   14.20
   0  10   7   46.82   13.25
   0  10   7   56.00   23.62
   0  10   7   25.52   14.37
   0  10   8   -4.61    8.48
   0  10   8    3.40   17.22
   0  10   8   16.85   20.44
   0  10   9    7.22   16.46
   0  10   9    4.18    6.53
   0  10  10   -1.65   14.91
   0  10  10   -3.13    6.41
   0  10  11    7.30    6.35
   0  10  12    4.29    4.80
   0  11 -13    6.64    6.73
   0 -11  13   -1.93    5.01
   0 -11  12   42.92    9.89
   0  11 -12   55.96   10.64
   0  11 -11   12.33    8.59
   0 -11  11   12.75    7.29
   0 -11  10   36.80   10.19
   0  11 -10   34.14   10.57
   0  11  -9   -2.31    8.02
   0  11  -8   16.75   12.42
   0  11  -8   34.57   10.44
   0  11  -7   58.05   12.28
   0  11  -7   38.15   15.08
   0  11  -6    1.36   14.46
   0  11  -6   11.16    8.33
   0  11  -5    0.99    8.26
   0  11  -5    2.06   13.86
   0  11  -4   18.26   18.15
   0  11  -4   39.30   10.44
   0  11  -3  -68.28   57.19
   0  11  -3  -19.58   28.91
   0  11  -3   -9.96   14.33
   0  11  -2   59.48   21.04
   0  11  -2   33.17   25.00
   0  11  -1   38.44   25.70
   0  11  -1   85.86   21.95
   0  11  -1   64.19   25.05
   0  11   0   42.21   20.84
   0  11   0   48.04   16.36
   0  11   0  -10.77   21.46
   0  11   1  122.79   26.30
   0  11   1  103.47   25.36
   0  11   1   94.25   24.84
   0  11   2   -4.41   13.76
   0  11   2   -9.14   21.09
   0  11   2   33.47   19.03
   0  11   3   -0.06    8.67
   0  11   3   13.05   15.49
   0  11   3  -27.30   21.83
   0  11   3  -13.59   16.99
   0  11   4  -32.86   23.70
   0  11   4   -3.54   16.38
   0  11   4    3.68    8.91
   0  11   5   21.16   10.61
   0  11   5   23.37   19.45
   0  11   5   14.93   19.62
   0  11   6    8.02   18.25
   0  11   6   11.73    9.26
   0  11   6  -11.70   19.87
   0  11   7   38.29   21.63
   0  11   7   42.40   12.42
   0  11   7   -0.01   24.17
   0  11   8   17.38   17.89
   0  11   8   24.53   26.81
   0  11   8   -3.44    8.06
   0  11   9    0.61   13.97
   0  11   9    1.01    5.74
   0  11  10    3.59   13.81
   0  11  10   12.59    6.98
   0  11  11   -0.69    4.35
   0  12 -13   26.48    7.32
   0  12 -12   13.36    7.08
   0  12 -11   16.00    7.70
   0  12 -10   77.57   12.54
   0  12  -9   20.32    9.98
   0  12  -8    0.08   12.88
   0  12  -8   16.21    8.54
   0  12  -7   54.83   12.18
   0  12  -7   -7.16   14.26
   0  12  -6   13.84   13.42
   0  12  -6   61.90   12.22
   0  12  -5   60.46   11.97
   0  12  -5   27.99   18.34
   0  12  -4   24.61   19.41
   0  12  -4  380.29   95.51
   0  12  -3   37.52   70.27
   0  12  -3   -3.72   15.42
   0  12  -2    1.19   13.81
   0  12  -2  -47.02   51.85
   0  12  -1   11.23   16.26
   0  12  -1   53.86   39.23
   0  12  -1  -35.48   42.55
   0  12   0    0.11   14.72
   0  12   0   11.13   25.73
   0  12   0  -12.41   34.68
   0  12   1   44.23   24.41
   0  12   1   23.65   20.04
   0  12   2   -6.80   13.50
   0  12   2   -3.30   18.46
   0  12   2   45.03   31.91
   0  12   3  -12.19   13.36
   0  12   3  -10.00   19.67
   0  12   3  -40.49   28.63
   0  12   4   34.13   24.32
   0  12   4   28.10   33.04
   0  12   5  -84.88   33.70
   0  12   5    6.97   18.69
   0  12   6   15.81   29.94
   0  12   6  -17.03   20.40
   0  12   6   -4.39    8.58
   0  12   7   -1.54    7.27
   0  12   7   -1.90   31.98
   0  12   7    4.23   16.13
   0  12   8    8.92   15.00
   0  12   9    0.00   16.65
   0  12  10  -11.73   21.91
   0  13 -12   19.37    7.25
   0  13 -11   10.56    7.33
   0  13 -10   91.63   11.52
   0  13  -9   -6.14    7.69
   0  13  -8   24.67    8.88
   0  13  -8    6.86   12.89
   0  13  -7   -0.45   13.03
   0  13  -7   25.80    9.21
   0  13  -6   -9.51    8.78
   0  13  -6    1.86   14.14
   0  13  -5    0.96   14.00
   0  13  -4    8.85   20.09
   0  13  -3  546.54   97.11
   0  13  -3   -7.67   14.49
   0  13  -2   -5.14   15.20
   0  13  -2  159.18   82.11
   0  13  -1  149.32   68.26
   0  13  -1   -8.33   16.20
   0  13   0  -10.25   14.02
   0  13   0  206.11   54.94
   0  13   1  117.96   40.75
   0  13   1  182.11   53.48
   0  13   2   -1.56   15.17
   0  13   2   -9.66   28.53
   0  13   2  -39.56   44.69
   0  13   3   -9.46   23.95
   0  13   3   34.23   45.98
   0  13   3    3.47   15.10
   0  13   4   29.53   42.31
   0  13   4  -12.66   24.43
   0  13   5   26.03   24.83
   0  13   6   21.83   22.55
   0  13   7  -23.52   22.80
   0  13   8   42.86   27.04
   0  13   9   60.70   29.21
   0  14 -10   23.61    8.07
   0  14  -9   13.82    7.27
   0  14  -8   10.26   11.96
   0  14  -8    5.87    6.71
   0  14  -7   -4.31   10.38
   0  14  -7   23.84    8.49
   0  14  -6   -8.41   14.01
   0  14  -5   -2.86   16.10
   0  14  -4    7.74   17.12
   0  14  -3    7.98   19.36
   0  14  -2   -7.26   16.30
   0  14  -2    0.01   86.02
   0  14  -1   -7.43   14.40
   0  14  -1  115.75   81.81
   0  14   0  203.57   74.41
   0  14   0    4.49   15.79
   0  14   1   60.09   57.54
   0  14   1   19.64   17.33
   0  14   2  -69.93   52.92
   0  14   2   -6.32   13.79
   0  14   3   25.65   42.89
   0  14   3    9.28   13.44
   0  14   4  -20.64   39.09
   0  14   5   35.44   35.66
   0  14   6  -18.37   32.19
   0  14   7   50.44   36.58
   0  15  -7    6.45   10.10
   0  15  -6  -10.32   13.41
   0  15  -5    0.54   12.13
   0  15  -4   -3.20   12.29
   0  15  -3    2.85   13.34
   0  15  -2   -6.41   15.80
   0  15  -1   -2.84   12.49
   0  15   0   -2.28   11.86
   0  15   0  -92.36   81.75
   0  15   1    5.48   12.55
   0  15   1  -67.28   74.75
   0  15   2    8.70   10.96
   0  15   2  -13.07   64.70
   0  15   3  -61.38   59.30
   0  15   4   27.65   52.16
   0  15   5   22.80   45.08
   0  15   6   36.47   41.88
   0  16  -5   11.63   10.85
   0  16  -4    7.13   11.49
   0  16  -3   -3.76   12.95
   0  16  -2    2.15   11.78
   0  16  -1    0.71   11.49
   0  16   0   -5.99   12.03
   0  16   1   14.20   11.44
  -1  17  -1    5.69   12.52
  -1  17  -2    3.06   12.29
  -1  17  -3   -2.93   12.19
  -1  16   1   -7.22   12.65
  -1  16   0   -6.89   12.25
  -1  16  -1   -5.76   10.83
  -1  16  -2    0.08   11.68
  -1  16  -3   -0.04   11.84
  -1  16  -4    3.50   11.39
  -1  16  -5    1.86   10.18
  -1  16  -6   -9.38   11.23
  -1  15   6  123.57   51.10
  -1  15   5   44.99   56.37
  -1  15   4   13.57   62.62
  -1  15   3  -50.68   73.26
  -1  15   2 -209.56   80.96
  -1  15   2    8.85   11.87
  -1  15   1   -4.79   13.65
  -1  15   1  908.77  109.69
  -1  15   0  581.64  108.50
  -1  15   0  -17.61   14.11
  -1  15  -1   -1.97   14.29
  -1  15  -2    0.08   13.13
  -1  15  -3   -9.50   16.69
  -1  15  -4    2.26   14.26
  -1  15  -5    4.23   15.34
  -1  15  -6  -20.45   14.10
  -1  15  -7   -0.75   10.95
  -1  14   8  155.21   44.53
  -1  14   7   -7.75   42.01
  -1  14   6    6.27   40.91
  -1  14   5    8.09   32.10
  -1  14   5  -10.22   43.04
  -1  14   4  -57.51   50.19
  -1  14   4  -28.35   33.45
  -1  14   3  -12.70   34.09
  -1  14   3   29.18   54.24
  -1  14   3    2.36   14.62
  -1  14   2   73.53   65.32
  -1  14   2   -1.78   14.34
  -1  14   2   10.40   35.79
  -1  14   1  -51.61   70.42
  -1  14   1   -7.09   38.29
  -1  14   1   -8.57   14.89
  -1  14   0   -1.77   15.89
  -1  14   0   82.95   86.18
  -1  14   0   29.32   44.58
  -1  14  -1    0.94   13.25
  -1  14  -1   46.10   93.48
  -1  14  -2   68.36   99.49
  -1  14  -2   -1.45   15.71
  -1  14  -3    7.75   18.60
  -1  14  -4    3.82   15.79
  -1  14  -5    9.63   18.08
  -1  14  -6   -2.67   12.67
  -1  14  -7   10.77   13.28
  -1  14  -7   40.43    9.34
  -1  14  -8   -2.32    7.04
  -1  14  -8    0.95   10.29
  -1  14  -9   -8.36    7.17
  -1  14 -10   -0.93    6.64
  -1  14 -11   51.35    8.82
  -1  13   9  -15.00   36.66
  -1  13   8    2.27   30.81
  -1  13   7   48.98   31.02
  -1  13   7   42.03   27.04
  -1  13   6   -4.03   22.66
  -1  13   6  -35.50   29.25
  -1  13   5   16.03   23.08
  -1  13   5   29.87   28.74
  -1  13   4    2.82   30.00
  -1  13   4   29.30   22.81
  -1  13   3    2.55   33.72
  -1  13   3    6.84   20.32
  -1  13   3    0.71   12.97
  -1  13   2  -12.20   37.35
  -1  13   2    3.58   12.79
  -1  13   2  -13.53   21.30
  -1  13   1   14.70   23.48
  -1  13   1  -10.83   46.76
  -1  13   1  -12.83   13.43
  -1  13   0   -1.50   13.11
  -1  13   0  -16.57   27.38
  -1  13   0    6.50   57.80
  -1  13  -1   -6.70   33.61
  -1  13  -1  -29.09   71.74
  -1  13  -1   13.28   17.11
  -1  13  -2   -3.05   14.40
  -1  13  -2  -42.27   40.90
  -1  13  -3  -88.15   95.29
  -1  13  -3   40.68   25.67
  -1  13  -4   -0.77   15.62
  -1  13  -5   44.96   23.68
  -1  13  -6   24.46    9.05
  -1  13  -6   -1.68   15.52
  -1  13  -7   21.46   16.01
  -1  13  -7   31.98   10.11
  -1  13  -8    4.68   11.09
  -1  13  -8    4.58    7.79
  -1  13  -9   19.19    8.89
  -1  13 -10    8.22    7.28
  -1  13 -11   64.13   10.21
  -1  13 -12   12.72    7.03
  -1  12  10   -1.19    5.24
  -1  12   9  -25.41   23.24
  -1  12   9    3.94    6.49
  -1  12   9  -21.22   24.79
  -1  12   8   15.35    8.70
  -1  12   8   -5.49   19.95
  -1  12   7   20.19   18.35
  -1  12   7   48.60   22.48
  -1  12   7   14.70    9.37
  -1  12   6   40.80   23.88
  -1  12   6   21.40   11.38
  -1  12   6    7.52   13.18
  -1  12   5    5.39   14.78
  -1  12   5    2.63   18.26
  -1  12   5    5.12    9.66
  -1  12   4  -11.35   13.24
  -1  12   4   11.78   10.60
  -1  12   4   -9.00   21.09
  -1  12   3   61.95   16.63
  -1  12   3   30.66   19.69
  -1  12   3   43.29   22.32
  -1  12   2   17.33   16.53
  -1  12   2   32.69   12.96
  -1  12   1  -21.96   29.04
  -1  12   1   -5.71   14.99
  -1  12   1  -11.14   15.22
  -1  12   0   35.96   18.54
  -1  12   0   36.32   17.39
  -1  12   0  -20.01   36.33
  -1  12  -1  -19.43   24.52
  -1  12  -1   74.60   23.44
  -1  12  -2 -115.57   35.58
  -1  12  -2   41.80   20.92
  -1  12  -3 -101.70   42.04
  -1  12  -3  -50.36   83.97
  -1  12  -3    1.43   15.17
  -1  12  -4    9.36   11.91
  -1  12  -4    3.89   16.78
  -1  12  -5   29.09    8.42
  -1  12  -5   54.30   20.47
  -1  12  -6   72.77   24.44
  -1  12  -6   97.90   14.89
  -1  12  -7   31.08   17.03
  -1  12  -7   13.03    9.14
  -1  12  -8    1.37   12.67
  -1  12  -8    8.07    8.73
  -1  12  -9   21.43    8.93
  -1  12 -10   57.80   11.57
  -1  12 -11   18.80    8.36
  -1  12 -12    8.93    7.43
  -1  12 -13   -3.69    5.94
  -1  11  12    6.49    5.10
  -1  11  11    1.25    5.33
  -1  11  10    3.75    6.21
  -1  11  10  -23.71   21.54
  -1  11   9   -2.70    6.55
  -1  11   9    0.88   15.25
  -1  11   9   10.32   16.66
  -1  11   8   13.40   13.96
  -1  11   8    3.12    7.93
  -1  11   8  -11.64   18.18
  -1  11   7    5.18   12.24
  -1  11   7    2.51   15.45
  -1  11   7   10.40    9.93
  -1  11   6   15.38    9.84
  -1  11   6   43.34   22.48
  -1  11   6   32.16   15.06
  -1  11   5    6.06    8.84
  -1  11   5    1.64    8.57
  -1  11   5   -7.26   12.26
  -1  11   5   17.85   17.96
  -1  11   4   10.72    7.91
  -1  11   4   -4.15   10.84
  -1  11   4   -9.63   21.18
  -1  11   4    2.40    8.49
  -1  11   3   40.03   24.59
  -1  11   3   47.12   20.35
  -1  11   3   46.37   12.15
  -1  11   3   59.71   17.08
  -1  11   2    1.63   12.41
  -1  11   2  -11.89   19.36
  -1  11   2   14.18    9.74
  -1  11   2   11.53   13.19
  -1  11   1   10.96   12.96
  -1  11   1   16.35   10.68
  -1  11   1   21.90   18.43
  -1  11   0   -6.85   15.05
  -1  11   0   11.11   21.11
  -1  11   0    1.94   12.20
  -1  11   0   10.08   24.41
  -1  11  -1   32.80   33.55
  -1  11  -1    6.94   12.39
  -1  11  -1   13.69   14.19
  -1  11  -1  -16.71   24.00
  -1  11  -2   93.68   22.23
  -1  11  -2   37.39   43.53
  -1  11  -2   33.09   17.01
  -1  11  -2   34.22   22.28
  -1  11  -3  174.82   42.42
  -1  11  -3  123.11   24.82
  -1  11  -4   17.42   15.91
  -1  11  -4   -3.67   20.77
  -1  11  -5  139.11   30.10
  -1  11  -5  214.44   18.97
  -1  11  -6    1.88   16.11
  -1  11  -6   16.68    9.65
  -1  11  -7   26.69   17.03
  -1  11  -7   29.56   11.30
  -1  11  -8    4.48    8.81
  -1  11  -9   -2.77    8.63
  -1  11 -10   38.56   11.48
  -1  11 -11   15.92    9.25
   1 -11  11   18.72    7.78
   1 -11  12   23.64    7.47
  -1  11 -12   32.01    9.36
   1 -11  13    2.37    4.63
  -1  11 -13    1.14    6.65
  -1  10  13    3.75    4.35
  -1  10  12   -1.24    5.00
  -1  10  11    9.25    7.27
  -1  10  10   45.79   12.34
  -1  10   9   32.00   11.28
  -1  10   9   22.16   15.76
  -1  10   9   29.16   12.96
  -1  10   8    6.92    8.55
  -1  10   8  -14.39   17.71
  -1  10   8    8.32    9.75
  -1  10   7    5.67    7.59
  -1  10   7   -2.27   17.88
  -1  10   7   14.51   12.82
  -1  10   6   -7.94   10.74
  -1  10   6    7.56   16.79
  -1  10   6  -10.31   10.41
  -1  10   5   98.96   27.47
  -1  10   5   49.77   19.64
  -1  10   5   83.36   17.28
  -1  10   5   80.56   14.98
  -1  10   4   27.93   13.86
  -1  10   4   27.73   18.87
  -1  10   4   37.75   23.44
  -1  10   4   24.77   14.53
  -1  10   4   25.48    7.78
  -1  10   3  293.98   32.73
  -1  10   3  256.32   52.08
  -1  10   3  271.58   29.14
  -1  10   3  281.26   23.15
  -1  10   3  284.00   40.00
  -1  10   2    1.75   12.78
  -1  10   2  -22.75   12.73
  -1  10   2   12.23    7.15
  -1  10   2    4.80   16.55
  -1  10   1   78.96   12.63
  -1  10   1   98.40   38.04
  -1  10   1   45.46   20.93
  -1  10   0  -26.78   24.66
  -1  10  -1   14.40   16.48
  -1  10  -2   -4.56   19.42
  -1  10  -3  161.37   45.98
  -1  10  -3   93.34   22.87
  -1  10  -4  -11.41   13.93
  -1  10  -4  -26.14   27.51
  -1  10  -5   10.42   15.09
  -1  10  -5   19.40    8.87
  -1  10  -5   -4.34   21.24
  -1  10  -6   18.53    9.20
  -1  10  -6    6.76   13.88
  -1  10  -7    4.24   12.94
  -1  10  -7   37.80   23.89
  -1  10  -7   15.30    9.55
  -1  10  -8   31.08   10.95
  -1  10  -9   -7.08    9.16
   1 -10   9   -2.72    6.03
  -1  10 -10    1.13    8.91
   1 -10  10    9.40    7.41
  -1  10 -11   22.96   10.93
   1 -10  11    2.84    6.82
   1 -10  12    7.67    6.76
  -1  10 -12    3.51    9.02
  -1  10 -13   16.27    8.32
   1 -10  13   12.06    7.29
  -1  10 -14    3.46    6.23
   1 -10  14   -1.10    5.41
   1 -10  15   -3.15    4.74
  -1   9  14    2.36    4.11
  -1   9  13   -0.77    5.14
  -1   9  12   -5.73    6.67
  -1   9  11   12.11    8.34
  -1   9   9   19.13    9.96
  -1   9   9   61.85   21.45
  -1   9   8   20.67   10.74
  -1   9   8   18.77   15.83
  -1   9   7   49.24   19.51
  -1   9   7   67.26   14.86
  -1   9   6   32.07   27.58
  -1   9   6   35.21   18.04
  -1   9   6   16.68   14.16
  -1   9   6   37.44   13.81
  -1   9   6   23.94   10.70
  -1   9   5   29.86   10.75
  -1   9   5   38.71   11.23
  -1   9   5   48.66   17.52
  -1   9   5   19.46   16.72
  -1   9   5   24.91   26.70
  -1   9   4   29.85   10.21
  -1   9   4   13.39   16.44
  -1   9   3   88.26   31.38
  -1   9   2   67.68   28.09
  -1   9   2   78.20   29.40
  -1   9   1   10.11   18.45
  -1   9   0   -3.18   16.88
  -1   9  -1   32.30   20.00
  -1   9  -2   73.46   30.45
  -1   9  -3   25.46   19.90
  -1   9  -4   -9.62   21.05
  -1   9  -5  -15.16   24.14
  -1   9  -6   60.92   31.77
  -1   9  -6   72.36   13.45
  -1   9  -7   14.47   18.99
  -1   9  -7    0.58    8.16
  -1   9  -8    8.51   24.77
  -1   9  -8   18.37   10.22
   1  -9   8   -4.35    7.33
  -1   9  -9   -6.03    9.75
   1  -9   9   -5.24    8.61
  -1   9 -10   34.32   11.70
   1  -9  10   10.22    7.67
   1  -9  11  -12.22    7.71
  -1   9 -11   -4.55    8.83
   1  -9  12   43.58   11.70
  -1   9 -12   32.53   10.62
   1  -9  13    0.37    6.97
  -1   9 -13    6.34    8.63
   1  -9  14   16.37    7.23
  -1   9 -14   14.03    7.79
   1  -9  15   16.87    6.61
  -1   8  14   -1.01    4.55
  -1   8  13   -5.20    4.65
  -1   8  13   -0.40    5.52
  -1   8  12  -14.70    6.81
  -1   8  11    8.89    5.64
  -1   8  10   -2.62    5.69
  -1   8   8   21.95   17.86
  -1   8   8    9.90    9.62
  -1   8   7   16.29   10.16
  -1   8   7   31.45   20.52
  -1   8   6   83.02   36.86
  -1   8   6   44.69   11.76
  -1   8   6   62.20   18.99
  -1   8   5   87.01   32.40
  -1   8   4  -16.32   21.74
  -1   8   3  136.45   33.72
  -1   8   2   -1.80   14.21
  -1   8   2    0.29   18.43
  -1   8   1  125.93   33.70
  -1   8   1  123.67   28.79
  -1   8   0   14.29   15.83
  -1   8  -1   38.66   21.92
  -1   8  -2   14.55   17.08
  -1   8  -3   63.92   25.48
  -1   8  -4   65.60   27.40
  -1   8  -5  108.84   33.09
  -1   8  -6   50.48   26.09
  -1   8  -7   -3.38    7.18
  -1   8  -7   -4.26   17.57
   1  -8   8   -5.69    6.93
  -1   8  -8   -0.19    9.40
  -1   8  -9   89.69   15.00
   1  -8   9   59.51   13.44
   1  -8  10   29.58   11.64
  -1   8 -10   44.27   11.67
  -1   8 -11   29.35   10.49
   1  -8  11    8.66    8.65
   1  -8  12  162.70   21.33
  -1   8 -12  172.42   18.47
  -1   8 -13   18.64    9.51
   1  -8  13   14.71    8.82
   1  -8  14    9.53    8.30
   1  -8  15    8.40    6.38
   1  -8  16    6.77    5.99
  -1   7  15    6.72    4.77
  -1   7  14   16.99    5.53
  -1   7  13   38.10    7.88
  -1   7  12   -9.69    6.37
  -1   7  11   29.28   10.28
  -1   7  11   49.40   10.25
  -1   7  10   -6.36    6.91
  -1   7  10   -5.21    7.06
  -1   7   9   43.93   11.33
  -1   7   8  -16.78   27.69
  -1   7   7   17.85   19.75
  -1   7   6   64.67   30.11
  -1   7   5  214.94   47.06
  -1   7   4   40.81   24.74
  -1   7   3   84.06   27.44
  -1   7   3   90.90   29.67
  -1   7   2   24.53   16.85
  -1   7   2   15.14   14.51
  -1   7   1   58.15   16.17
  -1   7   1   92.35   29.34
  -1   7   1   64.37   24.63
  -1   7   0   59.78   22.67
  -1   7   0   28.76   16.66
  -1   7   0   60.69   14.63
  -1   7  -1   17.09   16.25
  -1   7  -2    3.20   14.31
  -1   7  -3   81.03   25.36
  -1   7  -4    0.40   16.74
  -1   7  -5  160.74   37.38
  -1   7  -6  -26.15   23.46
  -1   7  -7   24.20   22.16
  -1   7  -8    8.03    8.59
  -1   7  -8   24.82   25.02
  -1   7  -9  289.32   58.03
  -1   7  -9  325.57   23.66
   1  -7   9  323.33   28.81
   1  -7  10   19.43    9.69
  -1   7 -10    9.22    8.25
   1  -7  11   36.41   13.06
  -1   7 -11   29.97    9.94
   1  -7  12   13.36   11.82
  -1   7 -12   17.79    9.72
   1  -7  13    7.30    8.93
  -1   7 -13    8.72    9.36
   1  -7  14    1.31    7.14
   1  -7  15   98.44   13.81
   1  -7  16    5.87    6.03
  -1   6  15   16.80    5.29
  -1   6  14    4.86    5.15
  -1   6  13    7.89    5.65
  -1   6  12   24.72    7.96
  -1   6  12   34.96   10.22
  -1   6  11    2.19    6.04
  -1   6  11    3.98    6.70
  -1   6  10   26.44    8.53
  -1   6  10   29.88    9.58
  -1   6   9   -4.63    7.22
  -1   6   9   27.32   29.65
  -1   6   8    9.60   18.03
  -1   6   7   13.09   21.54
  -1   6   6  270.99   54.53
  -1   6   5   46.32   24.22
  -1   6   4   91.79   28.49
  -1   6   3    0.82   14.18
  -1   6   3   17.91   17.59
  -1   6   2   59.86   22.83
  -1   6   2   48.95   21.65
  -1   6   1   13.08    9.04
  -1   6   1    9.35   14.05
  -1   6   0    9.05   13.05
  -1   6   0   32.70   10.61
  -1   6   0   16.11   14.43
  -1   6  -1  197.98   32.94
  -1   6  -1  176.28   20.50
  -1   6  -2    2.68    7.67
  -1   6  -2   -9.78   17.70
  -1   6  -3 1053.04   54.81
  -1   6  -3 1098.86   75.16
  -1   6  -4   92.59   17.72
  -1   6  -4   96.66   26.26
  -1   6  -5    6.06   14.55
   1  -6   5   11.30   13.49
  -1   6  -6  182.77   36.37
   1  -6   6  200.15   38.45
   1  -6   7  383.60   55.94
  -1   6  -7  401.47   57.09
   1  -6   8  176.61   43.72
  -1   6  -8  159.93   38.79
   1  -6   9  430.64   31.75
  -1   6  -9  458.78   25.51
  -1   6  -9  496.72   72.81
  -1   6 -10   -8.84    9.33
   1  -6  10    1.91    8.15
   1  -6  11   49.68   13.67
  -1   6 -11   61.94   12.72
   1  -6  12    5.17    8.38
   1  -6  13   11.61    9.29
   1  -6  14   -7.52    7.60
   1  -6  15   41.61    9.80
   1  -6  16    4.76    5.73
   1  -6  17   11.70    6.07
  -1   5  16   23.13    5.55
  -1   5  15   23.58    6.62
  -1   5  14   53.12    9.35
  -1   5  13    8.49    6.69
  -1   5  12   59.27   13.79
  -1   5  12   54.56   10.28
  -1   5  11    9.30    7.68
  -1   5  11    3.55    6.20
  -1   5  10    0.66    6.25
  -1   5  10   11.73   22.45
  -1   5   9   20.16   15.60
  -1   5   9   65.50   31.99
  -1   5   9   40.21   11.52
  -1   5   8    6.97   19.66
  -1   5   8    9.16   18.35
  -1   5   7    2.42   12.06
  -1   5   7    6.66   17.49
  -1   5   6   89.18   24.23
  -1   5   6  102.91   32.40
  -1   5   5   24.77   15.87
  -1   5   5   10.29   18.84
  -1   5   4   33.19   12.63
  -1   5   4   67.96   27.59
  -1   5   3    7.47    6.11
  -1   5   3    5.66    7.59
  -1   5   3   14.02   14.75
  -1   5   3   -0.97   13.60
  -1   5   2  280.00   35.34
  -1   5   2  229.80   21.05
  -1   5   2  238.73   35.22
  -1   5   2  212.44   17.91
  -1   5   1  477.86   46.48
  -1   5   1  511.74   44.71
  -1   5   1  494.87   35.64
  -1   5   1  476.34   33.38
  -1   5   0   12.55   14.61
  -1   5   0   16.79   15.32
  -1   5   0   39.32   10.98
  -1   5  -1  383.05   26.00
  -1   5  -1  419.69   39.18
  -1   5  -2  242.19   30.94
  -1   5  -2  236.62   22.29
   1  -5   2  217.66   19.38
  -1   5  -3  321.42   37.67
  -1   5  -3  345.93   29.14
   1  -5   3  327.97   31.69
  -1   5  -4  183.95   30.53
   1  -5   4  166.72   28.71
  -1   5  -5  822.94   65.55
   1  -5   5  886.87   69.35
   1  -5   6    0.65   14.53
  -1   5  -6   -1.69   15.25
  -1   5  -7  443.60   57.41
   1  -5   7  424.14   58.60
   1  -5   8   35.03   19.73
  -1   5  -8   32.12   22.46
   1  -5   9  131.19   38.75
  -1   5  -9  108.37   35.92
   1  -5  10   48.14   13.43
   1  -5  10   78.72   32.56
   1  -5  11   21.05   10.32
   1  -5  11   11.97   20.02
   1  -5  12   16.54    9.22
   1  -5  13   61.57   13.98
   1  -5  14  106.31   16.11
   1  -5  15    6.66    6.35
   1  -5  16    0.35    5.12
   1  -5  17    1.82    5.12
  -1   4  16    2.34    4.24
  -1   4  15   13.22    6.39
  -1   4  14   23.76    8.08
  -1   4  13   24.99    9.69
  -1   4  13   11.26    6.45
  -1   4  12   25.22    8.67
  -1   4  12   13.64    9.30
  -1   4  11    1.99    5.85
  -1   4  10    0.43    6.67
  -1   4  10   10.24   18.17
  -1   4  10    2.12    6.07
  -1   4   9    1.43   16.01
  -1   4   8    9.65   17.87
  -1   4   7   94.04   29.42
  -1   4   6   -8.70   15.20
  -1   4   5  506.70   38.72
  -1   4   5  570.10   53.82
  -1   4   4   78.06   20.74
  -1   4   4   79.50   15.21
  -1   4   3   87.27   22.44
  -1   4   3   87.71   13.66
  -1   4   3   96.57   23.38
  -1   4   3   82.27   16.51
  -1   4   2    3.08   11.01
  -1   4   2    9.62    7.19
  -1   4   2   19.88   13.16
  -1   4   2    4.37    6.36
  -1   4   1  178.79   18.76
  -1   4   1  173.10   13.89
  -1   4   1  207.24   26.02
  -1   4   0   -7.87   10.67
  -1   4   0    0.16    6.58
   1  -4   1   82.59   11.35
  -1   4  -1   75.56   10.07
  -1   4  -2   14.75    7.33
   1  -4   2   12.86    9.25
   1  -4   3  445.40   36.94
  -1   4  -3  418.54   39.13
   1  -4   4  190.36   29.81
   1  -4   5  147.75   29.15
   1  -4   6  123.45   32.78
   1  -4   7  435.24   58.96
   1  -4   8   25.06   21.78
   1  -4   9  390.67   63.52
   1  -4  10   13.03   17.24
   1  -4  10    3.21    7.69
   1  -4  11   16.66    8.72
   1  -4  11   27.19   27.95
   1  -4  12   17.42    9.01
   1  -4  13    2.11    7.74
   1  -4  14    8.46    7.70
   1  -4  15   26.10    8.21
   1  -4  16    7.97    5.93
   1  -4  17    7.30    5.11
  -1   3  17   12.99    4.66
  -1   3  16    2.16    4.43
  -1   3  15   -1.39    5.51
  -1   3  14   17.41    7.93
  -1   3  13    8.01    7.88
  -1   3  13   10.98    7.64
  -1   3  12  112.30   19.18
  -1   3  12   93.84   13.61
  -1   3  11    0.73    5.65
  -1   3  11    5.67    7.03
  -1   3  10   37.00   24.99
  -1   3  10   25.25    8.78
  -1   3  10   26.39    7.73
  -1   3   9   23.90   16.30
  -1   3   8   88.84   28.85
  -1   3   7   34.90   24.12
  -1   3   6  375.74   49.62
  -1   3   5  863.25   68.04
  -1   3   4    6.36   14.10
  -1   3   3  167.10   19.33
  -1   3   3  169.06   24.32
  -1   3   2  366.35   33.38
  -1   3   2  343.46   27.33
  -1   3   2  365.64   25.21
  -1   3   1  328.00   23.38
  -1   3   1  310.62   20.17
  -1   3   1  366.92   30.43
  -1   3   0  234.86   21.20
  -1   3   0  245.26   13.96
  -1   3  -1  700.25   42.66
  -1   3  -1  707.14   21.41
   1  -3   2  -12.45   13.31
   1  -3   3  493.61   38.67
  -1   3  -4   -0.52   10.24
   1  -3   4    2.48   13.66
   1  -3   5  -19.10   20.91
  -1   3  -5   13.42   11.05
  -1   3  -6   21.68    9.25
   1  -3   6   55.93   24.15
   1  -3   7  247.52   43.98
   1  -3   8    5.54   19.78
   1  -3   9   50.23   25.40
   1  -3  10   -9.98    7.72
   1  -3  10  -13.10   24.98
   1  -3  11   92.36   15.53
   1  -3  11   50.66   24.34
   1  -3  12    2.52    6.87
   1  -3  13   10.56    8.06
   1  -3  14    0.93    5.93
   1  -3  15   18.58    7.33
   1  -3  16   -0.37    5.54
   1  -3  17    7.50    4.68
  -1   2  17    8.61    4.19
  -1   2  16    5.13    5.28
  -1   2  15   10.01    6.55
  -1   2  14   42.97    9.33
  -1   2  13   20.81    8.36
  -1   2  13   28.96   11.87
  -1   2  12    9.69    5.87
  -1   2  12    3.41    6.88
  -1   2  11   64.74   13.01
  -1   2  11   65.53   11.66
  -1   2  11   57.22   27.84
  -1   2  10  143.53   17.75
  -1   2  10  168.26   47.63
  -1   2   9   97.77   35.14
  -1   2   8   -3.94   22.44
  -1   2   7  795.77   79.64
  -1   2   6   16.70   19.50
  -1   2   5 1169.72   79.21
  -1   2   4 2014.29   93.37
  -1   2   3 1510.39   69.21
  -1   2   2  583.44   33.32
  -1   2   2  557.23   35.68
  -1   2   1    0.29    6.83
  -1   2   1   12.42    9.63
  -1   2   1    3.15    7.57
  -1   2   1    8.57    7.47
  -1   2   0   75.01   12.52
  -1   2   0  101.70   15.29
  -1   2   0   78.10   12.25
  -1   2  -1   51.88   12.90
   1  -2   2    3.14   11.31
   1  -2   3  394.90   37.50
   1  -2   4   11.78   15.13
  -1   2  -4   -6.76    8.63
  -1   2  -5  118.59   14.80
   1  -2   5  159.06   29.21
  -1   2  -6  209.92   19.72
   1  -2   6  268.92   42.04
   1  -2   7   11.05   18.80
   1  -2   8  296.81   51.75
   1  -2   9   12.77   20.71
   1  -2  10  -13.50   21.84
   1  -2  11   13.93    8.74
   1  -2  11   28.61   23.82
   1  -2  12   22.08    7.97
   1  -2  13   28.98    9.98
   1  -2  14    0.65    5.84
   1  -2  15   50.10    9.64
   1  -2  16   -1.55    5.19
  -1   1  17  -15.70    5.12
  -1   1  16   14.79    6.08
  -1   1  15    9.81    6.72
  -1   1  14   -3.48    6.44
  -1   1  14    5.42    6.42
  -1   1  13   12.79    7.75
  -1   1  13   25.81   10.81
  -1   1  12   48.13   12.25
  -1   1  12   48.91   11.50
  -1   1  11   50.64   28.65
  -1   1  11   57.18   12.52
  -1   1  11   56.80   12.85
  -1   1  10   52.44   32.84
  -1   1   9   -5.92   19.81
  -1   1   8  213.94   48.25
  -1   1   7  447.63   58.94
  -1   1   6  655.83   66.17
  -1   1   5 4197.07  145.93
  -1   1   4   -3.93   14.92
  -1   1   3 9312.81  165.14
  -1   1   2   64.23   14.89
  -1   1   1  853.09   22.44
  -1   1   1  857.33   34.54
  -1   1   0  433.76   18.67
  -1   1   0  421.36   22.10
   1  -1   1 1481.48   34.49
  -1   1  -1 1496.85   43.71
  -1   1  -2   69.40   15.53
   1  -1   3 1147.19   60.81
   1  -1   4  237.46   33.54
   1  -1   5  118.93   26.43
   1  -1   6   65.00   25.70
   1  -1   7  684.05   70.46
   1  -1   8   28.09   23.39
   1  -1   9   31.32   22.03
   1  -1  10   69.08   31.76
   1  -1  11    1.79    6.38
   1  -1  11   -6.70   19.21
   1  -1  11  -16.48    9.04
   1  -1  12   18.87    7.74
   1  -1  12    5.48    6.26
   1  -1  13    0.07    6.81
   1  -1  13   16.74    8.05
   1  -1  14   61.75   10.38
   1  -1  14   46.18    9.66
   1  -1  15    9.45    6.14
   1  -1  15   15.86    7.23
   1  -1  16    9.24    4.68
  -1   0  17   11.56    5.13
  -1   0  16   14.37    6.12
  -1   0  15   23.89    7.85
  -1   0  15   30.95    8.67
  -1   0  14   17.48    7.76
  -1   0  13   57.67   11.01
  -1   0  13   47.69   10.96
  -1   0  13   34.07   10.63
  -1   0  12   14.82    8.09
  -1   0  12   12.17    8.22
  -1   0  12    8.15    7.95
  -1   0  11   28.72    8.58
  -1   0  11   56.52   31.45
  -1   0  10    8.28   21.02
  -1   0   9   93.41   33.67
  -1   0   8   61.73   27.25
  -1   0   7  919.27   83.38
  -1   0   6 1298.14   89.84
  -1   0   5 3330.94  127.80
  -1   0   4  443.72   42.45
  -1   0   3  171.52   26.13
  -1   0   2    2.96   10.97
  -1   0   1 3548.07   71.29
   1   0   0    8.93    6.27
  -1   0   0   10.49    7.11
   1   0   1 1245.09   36.51
  -1   0  -1 1250.37   34.81
   1   0   2   28.32   10.19
  -1   0  -2   35.18   10.92
   1   0   3 1178.80   65.30
   1   0   4  205.14   33.17
   1   0   5 1202.65   81.91
   1   0   6   36.53   22.91
   1   0   7  548.97   67.53
   1   0   8   35.17   17.39
   1   0   9    3.68   19.97
   1   0  10   41.82   30.00
   1   0  11   19.33   22.51
   1   0  11   16.30    7.89
   1   0  11   18.56    7.75
   1   0  12    3.23    6.11
   1   0  12    8.35    6.68
   1   0  13   -3.62    6.93
   1   0  13    1.46    6.53
   1   0  14   33.63    9.67
   1   0  14   10.06    6.06
   1   0  15   25.89    6.81
   1   0  15   48.16    8.74
   1   0  16   11.96    5.77
  -1  -1  16    7.19    5.66
  -1  -1  15   40.95    9.15
  -1  -1  15   48.05    9.83
  -1  -1  15   30.50    7.10
  -1  -1  14   23.59   10.04
  -1  -1  14   16.34    7.14
  -1  -1  13   32.98    8.53
  -1  -1  13   39.88   11.72
  -1  -1  13   27.90    9.27
  -1  -1  12   36.77   12.01
  -1  -1  12   37.26    9.24
  -1  -1  11   29.56   33.46
  -1  -1  11    5.52    7.14
  -1  -1  11   16.14    8.49
  -1  -1  10   54.84   29.62
  -1  -1   9    5.36   19.89
  -1  -1   8  158.38   40.93
  -1  -1   7  231.58   44.28
  -1  -1   6    4.37   16.41
  -1  -1   5  206.01   34.87
  -1  -1   4   42.09   17.71
  -1  -1   3  134.44   22.69
   1   1  -2  733.62   24.17
  -1  -1   2  736.92   42.82
   1   1  -1   63.94    8.90
  -1  -1   1   46.17   11.69
   1   1   0   92.93    9.22
   1   1   0   82.01   13.20
   1   1   1  409.03   19.94
   1   1   1  375.55   26.38
  -1  -1  -1  358.89   17.98
   1   1   2    2.59   10.69
   1   1   3   28.10   19.25
   1   1   3   30.03   15.63
   1   1   4   32.24   17.41
   1   1   5  570.68   60.02
   1   1   6  -15.54   19.92
   1   1   7  132.91   36.70
   1   1   8    0.94   20.95
   1   1   9   -9.05   19.79
   1   1  10   11.63    6.14
   1   1  10   25.69   26.60
   1   1  10   10.73    5.99
   1   1  11   31.27   23.51
   1   1  11   46.14    9.99
   1   1  11   35.42    9.34
   1   1  12    2.06    5.81
   1   1  12   -7.71    6.78
   1   1  13   76.04   11.88
   1   1  13   76.68   11.65
   1   1  14   -5.51    5.92
   1   1  15   19.38    7.18
   1   1  16   19.05    6.15
  -1  -2  16   10.07    5.84
  -1  -2  15    2.52    6.18
  -1  -2  15    6.15    6.89
  -1  -2  14   38.76   11.15
  -1  -2  14   28.30    7.46
  -1  -2  13   59.33   11.15
  -1  -2  12   -4.64    7.11
  -1  -2  12    9.36    7.00
  -1  -2  11  150.22   17.14
  -1  -2  11  144.81   45.18
  -1  -2  10   49.20   27.32
  -1  -2   9   30.86   27.86
  -1  -2   8   90.40   30.40
  -1  -2   7  571.12   66.71
  -1  -2   6    0.37   17.50
  -1  -2   5  201.05   35.38
   1   2  -5  174.63   22.59
   1   2  -4    5.38    9.38
  -1  -2   4   15.32   15.07
   1   2  -3  628.97   32.68
  -1  -2   3  679.65   48.37
  -1  -2   2   39.98   13.58
   1   2  -2   26.21    9.64
   1   2  -1   -0.60    9.19
   1   2  -1   -6.45    8.56
  -1  -2   1   -0.58    8.22
   1   2   0   55.97   11.69
   1   2   0   55.13   14.20
   1   2   0   67.76   11.69
   1   2   0   56.77   13.29
   1   2   1   20.04   12.02
   1   2   1   18.74   13.02
   1   2   1   18.31   10.28
  -1  -2  -1   16.34    6.21
   1   2   2   12.12   12.98
   1   2   2   16.21   13.51
   1   2   3   36.31   16.88
   1   2   3   46.87   19.12
   1   2   4    3.99   14.03
   1   2   5  156.81   33.10
   1   2   6   23.35   19.91
   1   2   7   22.19   21.36
   1   2   8  118.01   35.76
   1   2   9   22.04   21.10
   1   2  10   10.20   18.54
   1   2  10    6.92    7.55
   1   2  10    1.78    5.86
   1   2  11   16.31   24.77
   1   2  11   26.88   10.03
   1   2  12   47.44   11.11
   1   2  13  131.91   15.36
   1   2  14    6.78    5.69
   1   2  15   14.00    6.06
   1   2  16    9.21    5.38
  -1  -3  16   -1.65    5.31
  -1  -3  15   87.43   12.82
  -1  -3  15  103.41   13.24
  -1  -3  14   22.97    8.06
  -1  -3  13  231.21   22.09
  -1  -3  12    4.64    6.59
  -1  -3  11   22.10    9.20
  -1  -3  11    3.32   18.40
   1   3 -10   -2.10    6.88
  -1  -3  10    2.78   19.60
  -1  -3   9   10.86   18.26
  -1  -3   8    4.16   18.74
  -1  -3   7  113.71   32.94
  -1  -3   6   33.36   18.47
   1   3  -6   20.22   11.24
   1   3  -5    3.83   10.71
  -1  -3   5    6.08   18.12
  -1  -3   4   -0.72   13.46
   1   3  -4    1.29   10.71
   1   3  -3 1000.70   51.31
  -1  -3   3 1093.15   59.63
   1   3  -2   25.77   13.42
  -1  -3   2   17.76   10.59
   1   3  -2    8.08   10.55
   1   3  -1   76.03   17.95
   1   3  -1   72.23   17.84
   1   3  -1   74.66   18.38
   1   3   0  376.32   34.76
   1   3   0  353.04   32.63
   1   3   0  376.82   33.70
   1   3   0  350.66   29.21
   1   3   1   51.52   14.82
   1   3   1   62.21   17.16
  -1  -3  -1   30.89    6.22
   1   3   2   -6.04   11.92
   1   3   2   13.26   13.27
   1   3   2    2.13   11.54
   1   3   3  141.34   25.79
   1   3   3  139.96   24.60
   1   3   4  279.93   38.58
   1   3   4  310.20   40.92
   1   3   5    2.05   16.84
   1   3   6   21.42   18.71
   1   3   7  309.47   51.28
   1   3   8   -5.79   18.92
   1   3   9   61.06   29.77
   1   3   9   95.00   12.93
   1   3  10  210.07   18.64
   1   3  10  162.36   47.13
   1   3  11  116.76   15.46
   1   3  12   35.11    9.45
   1   3  13  132.21   15.94
   1   3  14   13.54    7.84
   1   3  15   71.82    9.61
   1   3  16    0.52    4.11
  -1  -4  16   24.01    7.15
  -1  -4  15   16.34    8.16
  -1  -4  15   14.75    6.08
  -1  -4  14  103.10   15.01
  -1  -4  13   -8.43    8.19
  -1  -4  12    4.36    6.99
  -1  -4  11    1.92   23.48
  -1  -4  11   17.93    9.84
   1   4 -10   30.79   10.73
  -1  -4  10   43.54   26.30
  -1  -4   9  -11.54   23.44
   1   4  -9   11.07   14.92
  -1  -4   8  252.92   51.81
   1   4  -8  165.52   33.74
  -1  -4   7  -22.62   22.78
  -1  -4   6   99.89   28.36
   1   4  -6   68.43   17.57
  -1  -4   5  104.28   28.03
   1   4  -5  102.14   22.14
   1   4  -4   65.11   17.99
  -1  -4   4   49.51   17.27
   1   4  -3  316.06   35.08
   1   4  -3  302.11   32.70
  -1  -4   3  318.31   33.06
   1   4  -3  278.23   33.89
   1   4  -2   84.55   20.91
   1   4  -2   76.63   19.18
   1   4  -2   74.64   18.47
  -1  -4   2   74.09   15.68
   1   4  -1  543.03   45.24
   1   4  -1  533.90   44.56
   1   4  -1  522.13   43.24
   1   4   0   22.36   14.28
   1   4   0    6.68   13.50
   1   4   0   36.97   14.33
   1   4   0   21.46   15.29
   1   4   1    6.79   13.34
   1   4   1   23.76   12.69
   1   4   2  145.27   26.36
   1   4   2  136.09   25.89
   1   4   2  119.56   20.10
   1   4   3  426.51   40.04
   1   4   3  448.02   47.98
   1   4   3  433.51   49.54
   1   4   4  -12.05   13.28
   1   4   4   -4.24   14.83
   1   4   5  669.85   61.92
   1   4   6   51.39   19.97
   1   4   7   98.07   28.32
   1   4   8   24.38   23.90
   1   4   9    2.49    6.34
   1   4   9    7.35   15.95
   1   4  10   22.46    8.62
   1   4  10   25.40   20.48
   1   4  11   76.20   12.93
   1   4  12   32.44    9.96
   1   4  13   74.63   12.30
   1   4  14   24.75    7.42
   1   4  15   12.69    5.83
   1   4  16    7.36    4.34
  -1  -5  16   22.37    7.31
  -1  -5  15   12.39    7.83
  -1  -5  15   -2.23    5.81
  -1  -5  14   -2.55    7.17
  -1  -5  13    4.01    7.63
  -1  -5  12   11.21    8.49
  -1  -5  11    7.97    8.42
   1   5 -10   43.40   12.16
   1   5 -10   41.02   10.57
  -1  -5   9   -4.88   25.28
   1   5  -9    6.95    6.19
   1   5  -9   -0.01   15.42
  -1  -5   8   32.75   23.08
   1   5  -8   10.79   14.05
   1   5  -7   24.27   14.98
  -1  -5   7   43.28   22.85
  -1  -5   6  139.75   34.54
   1   5  -6  111.74   25.58
   1   5  -6  138.28   29.69
   1   5  -5   46.44   19.62
  -1  -5   5   52.37   20.48
   1   5  -5   32.60   16.60
   1   5  -4    0.90   12.90
   1   5  -4   14.61   17.37
   1   5  -4   10.06   15.26
  -1  -5   4   -1.22   11.69
   1   5  -3   80.25   24.08
   1   5  -3   83.79   22.26
   1   5  -3   89.26   24.62
  -1  -5   3   78.84   18.00
   1   5  -2    0.60   13.18
   1   5  -2   -2.67   14.13
   1   5  -2  -11.57   15.19
   1   5  -1  203.46   31.45
   1   5  -1  211.34   33.70
   1   5  -1  200.14   32.56
   1   5   0   21.30   11.32
   1   5   0   51.32   17.22
   1   5   0   40.90   17.97
   1   5   1   41.27   19.63
   1   5   1   -8.88   14.06
   1   5   2   -4.53    7.00
   1   5   2    6.77   12.65
   1   5   2   20.20   18.19
   1   5   3   11.12    8.05
   1   5   3   19.16   19.74
   1   5   3   10.77   13.50
   1   5   4   21.66   11.67
   1   5   4   28.19   20.81
   1   5   4   23.31   15.49
   1   5   5  109.75   24.69
   1   5   5  173.95   41.07
   1   5   6   52.40   20.63
   1   5   6   64.91   30.58
   1   5   7   19.71   22.47
   1   5   8  -18.15   22.85
   1   5   9   26.19   23.80
   1   5   9   55.36   10.18
   1   5  10   94.58   13.75
   1   5  11    3.85    7.58
   1   5  12    2.66    6.46
   1   5  13   36.51    9.35
   1   5  14   14.51    6.58
   1   5  15   -0.89    3.62
   1   5  15    4.95    4.38
  -1  -6  16    4.23    5.84
  -1  -6  15    5.42    7.49
  -1  -6  14   -1.77    7.71
  -1  -6  13   27.08   11.62
   1   6 -12    0.40    7.91
  -1  -6  12    3.63    8.27
   1   6 -11   63.55   12.78
  -1  -6  11   64.14   15.48
   1   6 -10   -3.87    7.60
   1   6  -9   58.11   11.60
   1   6  -9   37.76   10.94
   1   6  -8    5.98   16.33
   1   6  -7  112.19   30.36
   1   6  -6  -23.57   21.06
   1   6  -6   -3.51   13.67
   1   6  -6   22.03   22.74
   1   6  -5   80.40   25.71
   1   6  -5   75.10   24.46
   1   6  -5   68.86   23.31
   1   6  -4   -1.54   13.90
   1   6  -4   10.39   15.98
   1   6  -4   17.54   14.82
   1   6  -3   -5.24   16.63
   1   6  -3   11.34   15.03
   1   6  -3    5.43   15.45
   1   6  -2   47.30   21.90
   1   6  -2   82.68   27.60
   1   6  -2   50.61   20.67
   1   6  -1  605.54   59.16
   1   6  -1  577.42   54.64
   1   6   0   40.02   16.44
   1   6   0   34.66   16.99
   1   6   0   65.56   24.86
   1   6   1  198.92   33.40
   1   6   1  230.80   35.99
   1   6   2   89.27   24.03
   1   6   2   41.31   15.51
   1   6   3    7.55   14.42
   1   6   3   23.78   17.76
   1   6   4  218.51   43.94
   1   6   4  208.93   43.14
   1   6   5   -9.17   22.86
   1   6   6   -7.78   17.33
   1   6   7   28.52   27.38
   1   6   8   42.78   10.28
   1   6   8   76.05   42.25
   1   6   9   82.70   13.32
   1   6  10   45.19   21.12
   1   6  10   53.86   11.25
   1   6  11   -7.85   17.99
   1   6  11   -1.41    6.09
   1   6  12    4.47    5.66
   1   6  13   -2.96    5.65
   1   6  14   14.66    5.82
   1   6  14    5.51    4.96
   1   6  15   24.90    5.59
  -1  -7  16   34.99    8.00
  -1  -7  15   23.33    8.40
  -1  -7  14   61.24   13.50
  -1  -7  13   22.64   11.71
   1   7 -13   16.35    9.06
   1   7 -12   -3.11    8.78
  -1  -7  12   -0.57    9.19
   1   7 -11   -9.11    9.29
  -1  -7  11   -5.25    9.49
   1   7 -10   -5.99    8.75
   1   7  -9  227.23   50.34
   1   7  -9  247.22   22.03
   1   7  -9  151.04   41.72
   1   7  -8   11.84   21.90
   1   7  -8  -12.30   27.42
   1   7  -8   24.13    9.59
   1   7  -8    3.95    7.46
   1   7  -7  105.33   33.34
   1   7  -7  130.98   37.92
   1   7  -6  -10.54   23.62
   1   7  -6    4.40   15.03
   1   7  -5   -8.48   15.31
   1   7  -5   -9.71   17.04
   1   7  -5   -6.00   18.10
   1   7  -4    6.91   15.84
   1   7  -4   15.69   16.22
   1   7  -4   -6.09   19.79
   1   7  -3  562.51   61.10
   1   7  -3  532.43   58.03
   1   7  -2   18.82   16.59
   1   7  -2   45.98   25.15
   1   7  -1  448.79   56.62
   1   7  -1  441.25   52.11
   1   7   0   57.66   21.59
   1   7   0   58.23   26.35
   1   7   1    2.62   11.96
   1   7   1   17.63   18.21
   1   7   2   19.73   15.72
   1   7   2   15.41   15.46
   1   7   3   44.46   26.60
   1   7   3   34.12   21.06
   1   7   4    8.09   15.30
   1   7   5   -0.39   20.75
   1   7   6   -8.13   23.28
   1   7   7  -29.34   25.47
   1   7   8   24.06   18.50
   1   7   9    4.57    6.48
   1   7   9   30.77   19.67
   1   7  10   11.10   16.45
   1   7  10   31.64    9.37
   1   7  11    3.19    5.71
   1   7  11   -9.58   17.75
   1   7  12    8.44    6.36
   1   7  12    4.90    5.97
   1   7  13   -1.27    4.89
   1   7  13    2.59    4.46
   1   7  14  -12.00    4.72
   1   7  14   -1.54    4.24
  -1  -8  16   18.74    6.74
  -1  -8  15   41.80    9.97
  -1  -8  14   17.92    9.17
  -1  -8  13    6.62    8.68
   1   8 -13    8.84    7.71
   1   8 -12    4.20    8.14
  -1  -8  12    8.81    8.34
  -1  -8  11   60.70   15.87
   1   8 -11   37.11   11.37
   1   8 -10   30.99   10.58
   1   8  -9   97.45   14.88
   1   8  -8   90.30   13.72
   1   8  -7   -1.76    7.39
   1   8  -7   -2.74    6.38
   1   8  -6   61.53   30.21
   1   8  -5  -16.98   21.62
   1   8  -5   -2.98   16.59
   1   8  -4   11.89   20.51
   1   8  -4   24.26   20.59
   1   8  -3  218.13   39.66
   1   8  -3  270.76   46.26
   1   8  -2   34.23   17.24
   1   8  -2   42.36   21.09
   1   8  -1   17.08   16.48
   1   8  -1   34.12   26.62
   1   8   0   26.41   14.45
   1   8   1   15.86   18.06
   1   8   2   76.50   26.94
   1   8   2   42.00   23.16
   1   8   3   33.29   20.11
   1   8   3   40.66   18.75
   1   8   4  146.55   40.39
   1   8   5   -2.36   18.00
   1   8   5   -6.21   27.16
   1   8   5    7.78   13.30
   1   8   5   23.05    8.84
   1   8   6   55.49   12.94
   1   8   6   86.00   29.37
   1   8   6   58.44   26.79
   1   8   6   75.57   18.67
   1   8   7  -22.03   22.02
   1   8   7   -1.72    7.19
   1   8   8    5.18    6.84
   1   8   8    2.03   17.06
   1   8   9    8.78    8.07
   1   8   9   16.96    8.20
   1   8  10    3.57    5.57
   1   8  10    9.46    8.04
   1   8  11   14.43    7.17
   1   8  11   27.38    7.23
   1   8  12    6.22    5.13
   1   8  12   -6.14    4.86
   1   8  13   -0.10    3.80
  -1  -9  15   23.53    6.87
  -1  -9  14   -4.84    6.24
  -1  -9  13   10.48    8.53
   1   9 -13   15.41    8.75
   1   9 -12   29.48    9.63
  -1  -9  12   17.77    9.70
  -1  -9  11    5.45    8.09
   1   9 -11    2.56    8.31
   1   9 -10   13.25   10.41
   1   9  -9   76.05   14.10
   1   9  -8    3.50    8.06
   1   9  -7   22.67   15.88
   1   9  -7   38.26   11.36
   1   9  -6  101.42   20.86
   1   9  -6  181.60   18.61
   1   9  -5   -5.01   14.71
   1   9  -5  -37.83   30.62
   1   9  -4  276.50   51.59
   1   9  -4  252.05   33.30
   1   9  -3    9.91   12.58
   1   9  -3   45.16   26.54
   1   9  -2   -4.38   23.01
   1   9  -2   15.21   14.09
   1   9  -1  108.09   30.19
   1   9   0    9.73   17.20
   1   9   1   31.65   18.42
   1   9   2   98.77   32.07
   1   9   2   39.37   17.35
   1   9   2   67.84   21.47
   1   9   2   76.34   12.58
   1   9   3  -11.65   17.58
   1   9   3    9.37    7.52
   1   9   3  -10.81   20.06
   1   9   3    8.33   16.48
   1   9   4   46.24   12.10
   1   9   4   31.40   19.78
   1   9   4   33.27   22.08
   1   9   4  -16.95   23.12
   1   9   5   24.08   22.19
   1   9   5   26.51   22.61
   1   9   5   18.19    9.21
   1   9   6   47.17   13.12
   1   9   6   19.26   18.56
   1   9   7    1.26    7.42
   1   9   7   15.60   19.50
   1   9   8    0.53   19.75
   1   9   8    8.47    7.65
   1   9   9   10.81    7.95
   1   9   9    6.31   19.11
   1   9  10   -7.25   16.88
   1   9  10    2.92    6.06
   1   9  11  -26.12   16.55
   1   9  11    0.27    5.17
   1   9  12   10.65    5.35
  -1 -10  14   -5.36    5.33
   1  10 -13   41.42    9.43
  -1 -10  13   32.06    9.61
  -1 -10  12    7.53    7.77
   1  10 -12   -0.48    7.24
   1  10 -11    4.82    8.45
  -1 -10  11    8.96    8.24
  -1 -10  10   10.69    7.68
   1  10 -10   19.65   10.36
   1  10  -9   28.22   10.78
   1  10  -8    4.40    8.70
   1  10  -7    2.29   13.09
   1  10  -7   24.59   10.29
   1  10  -6    2.11    7.64
   1  10  -6    7.18   15.29
   1  10  -5   35.13   18.34
   1  10  -5   37.43   10.78
   1  10  -4   66.64   20.73
   1  10  -4   50.73   23.46
   1  10  -3   17.18   15.08
   1  10  -3    2.53   20.81
   1  10  -2    1.38    4.49
   1  10  -2    5.70   12.69
   1  10  -1   -0.68   36.59
   1  10  -1   -5.44   11.56
   1  10  -1    3.97    5.17
   1  10  -1   17.16   18.66
   1  10   0   -3.84   13.13
   1  10   0   11.08    5.65
   1  10   0   -3.06   33.47
   1  10   0  -11.32   16.78
   1  10   1   68.74   21.40
   1  10   1   52.80   19.54
   1  10   2   68.67   25.09
   1  10   2   57.20   20.09
   1  10   3   12.62   11.26
   1  10   3   -0.87   14.34
   1  10   3    4.65   17.97
   1  10   4    1.63   19.22
   1  10   4  -16.42   10.49
   1  10   5    8.97    8.66
   1  10   5  -28.12   29.03
   1  10   5  -23.03   21.58
   1  10   6  -11.80    9.67
   1  10   6   15.37   21.20
   1  10   7    2.92    7.54
   1  10   7  -18.45   18.28
   1  10   8   21.89   19.09
   1  10   8   19.66    8.40
   1  10   9    7.23    6.70
   1  10   9  -24.76   20.17
   1  10  10  -18.89   17.14
   1  10  10   -1.51    5.41
   1  10  11    1.41   11.87
   1  10  11    7.25    4.94
   1  11 -13  -18.87    7.61
  -1 -11  13   -7.82    5.05
  -1 -11  12    0.28    5.51
   1  11 -12    5.98    7.56
  -1 -11  11    7.88    7.14
   1  11 -11   23.87    8.98
   1  11 -10   60.77   12.61
  -1 -11  10   31.14    9.96
   1  11  -9    1.94    7.70
  -1 -11   9   -8.88    7.64
   1  11  -8    4.59    7.90
   1  11  -8    5.39   13.09
   1  11  -7   53.65   11.93
   1  11  -7   36.19   16.51
   1  11  -6   -8.56   14.06
   1  11  -6   -2.99    7.71
   1  11  -5    4.34   16.41
   1  11  -5   -3.45    7.68
   1  11  -4   -5.79    8.38
   1  11  -4    2.37   17.91
   1  11  -3   12.86   13.67
   1  11  -2  -32.34   29.95
   1  11  -2   39.92   21.08
   1  11  -1   44.57    8.64
   1  11  -1   33.28   20.21
   1  11  -1    5.23   12.82
   1  11   0    5.85   12.43
   1  11   0  -17.26   18.59
   1  11   0    7.67    5.68
   1  11   1    7.15    5.40
   1  11   1  -22.86   44.81
   1  11   1   15.50   14.74
   1  11   1   18.21   18.75
   1  11   2  -47.23   42.97
   1  11   2  -19.31   21.33
   1  11   2    7.23   12.64
   1  11   3   29.03   20.92
   1  11   3   45.55   23.57
   1  11   4  -39.24   40.21
   1  11   4   37.29   25.71
   1  11   5   32.25   25.99
   1  11   5  180.50   54.31
   1  11   6    5.37    8.05
   1  11   6    0.25   18.29
   1  11   7    9.33    8.83
   1  11   7  -40.08   24.16
   1  11   8    2.11    6.55
   1  11   8   30.51   18.32
   1  11   9   -0.64   15.96
   1  11  10   11.95   13.49
   1  12 -12   39.47    8.32
   1  12 -11   15.97    8.08
   1  12 -10   49.96   10.63
   1  12  -9   39.00   10.80
   1  12  -8    2.64    8.59
   1  12  -8   -9.18   13.04
   1  12  -7    2.45   12.19
   1  12  -7   31.20   10.06
   1  12  -6   62.89   12.09
   1  12  -6   -2.29   14.65
   1  12  -5    1.44   14.81
   1  12  -5    7.13    7.55
   1  12  -4    0.01   16.21
   1  12  -3   25.24   21.24
   1  12  -2   16.18   21.85
   1  12  -2   54.37   45.45
   1  12  -1  -75.14   34.61
   1  12  -1    3.64   13.60
   1  12   0    0.88   14.41
   1  12   0  -16.88   22.48
   1  12   1   -8.20   19.58
   1  12   1   -4.09   15.72
   1  12   2  -14.66   15.46
   1  12   2  -16.50   23.69
   1  12   3   18.32   22.84
   1  12   3   -2.42   14.63
   1  12   4  -14.42   20.94
   1  12   5  -11.44   22.84
   1  12   6   -4.48   17.81
   1  12   7  -18.59   19.62
   1  12   8  -16.52   15.46
   1  12   9  -14.16   15.65
   1  13 -11   20.12    7.60
   1  13 -10    0.18    6.64
   1  13  -9   10.71    7.35
   1  13  -8    2.40   11.41
   1  13  -8   -9.79    7.93
   1  13  -7    5.09   11.38
   1  13  -7   11.98    8.13
   1  13  -6   -2.40   16.80
   1  13  -6   66.50   12.14
   1  13  -5  -12.53   15.50
   1  13  -4    0.01   17.52
   1  13  -3    4.39   15.16
   1  13  -2    6.35   14.70
   1  13  -2   72.77   69.29
   1  13  -1    0.61   16.55
   1  13  -1    0.01   48.46
   1  13   0    6.00   15.84
   1  13   0   24.74   40.54
   1  13   1   -5.46   15.29
   1  13   1   63.90   34.70
   1  13   2    6.57   16.43
   1  13   2    9.69   23.91
   1  13   3   15.29   22.24
   1  13   3  -35.41   16.53
   1  13   4  -18.04   20.85
   1  13   5  -17.23   20.71
   1  13   6   -6.50   17.63
   1  13   7  -26.10   19.54
   1  13   8   14.52   19.65
   1  14  -9    4.97    6.63
   1  14  -8   -1.63    6.93
   1  14  -8   -2.49    8.25
   1  14  -7  -15.76   10.78
   1  14  -7    0.02    6.79
   1  14  -6   14.67   14.65
   1  14  -5  -10.10   13.22
   1  14  -4   -5.42   15.95
   1  14  -3    2.37   14.05
   1  14  -2    7.10   18.86
   1  14  -1 -266.74   78.38
   1  14  -1    6.38   14.92
   1  14   0   86.03   60.86
   1  14   0   -9.80   16.07
   1  14   1  294.80   60.77
   1  14   1   -6.95   13.18
   1  14   2   11.48   14.11
   1  14   2  -16.32   41.84
   1  14   3    7.68   35.56
   1  14   4  -22.00   32.09
   1  14   5   62.10   31.24
   1  14   6   56.66   31.34
   1  14   7  -35.91   28.13
   1  15  -7   -6.60    9.70
   1  15  -6    4.94   12.14
   1  15  -5   -5.55   13.15
   1  15  -4   -1.43   12.97
   1  15  -3    4.12   12.02
   1  15  -2   10.88   14.62
   1  15  -1   -8.26   11.93
   1  15   0   -7.63   11.27
   1  15   1  134.97   66.07
   1  15   1   -7.40   11.27
   1  15   2  -93.09   58.08
   1  15   3   -4.14   49.54
   1  15   4  -78.63   44.32
   1  16  -4    2.34   11.32
   1  16  -3   -8.19   10.94
   1  16  -2   12.89   12.39
   1  16  -1   -4.39   10.60
  -2  17   0    1.26   14.46
  -2  17  -1    1.06   13.78
  -2  17  -2   -9.25   15.03
  -2  17  -3  -12.37   12.77
  -2  17  -4   -7.76   13.66
  -2  16   2  -14.50   17.29
  -2  16   1    7.79   14.25
  -2  16   0    5.44   14.57
  -2  16  -1  -13.45   12.44
  -2  16  -2   -6.54   12.47
  -2  16  -3   -1.62   13.20
  -2  16  -4   -6.90   12.03
  -2  16  -5    2.55   14.17
  -2  16  -6   -3.46   11.57
  -2  15   6 -223.76   61.23
  -2  15   5   98.10   68.00
  -2  15   5   17.38   25.85
  -2  15   4 -102.07   75.24
  -2  15   4  -14.36   26.17
  -2  15   3  -56.11   29.68
  -2  15   3  -12.03   15.52
  -2  15   2    7.71   16.82
  -2  15   2  187.35   39.27
  -2  15   1    7.49   15.14
  -2  15   1  -61.92   34.08
  -2  15   0  -13.65   39.04
  -2  15   0  -14.25   14.70
  -2  15  -1   -2.61   14.66
  -2  15  -2    5.06   16.08
  -2  15  -3   -1.35   13.90
  -2  15  -4    4.08   14.50
  -2  15  -5   -7.57   14.51
  -2  15  -6   14.94   14.19
  -2  15  -7   13.62   14.03
  -2  14   7  103.43   57.00
  -2  14   7   -7.25   18.98
  -2  14   6 -109.69   56.40
  -2  14   6    9.18   17.67
  -2  14   5  316.77   72.67
  -2  14   5   12.32   17.84
  -2  14   4  -71.97   68.83
  -2  14   4   18.76   18.01
  -2  14   3    6.77   14.06
  -2  14   3    5.39    8.22
  -2  14   3   -6.92   72.74
  -2  14   3  -13.87   18.88
  -2  14   2   -4.52   83.84
  -2  14   2  -10.00   15.39
  -2  14   2   27.77   20.78
  -2  14   2   30.16   11.69
  -2  14   1  -14.78   10.71
  -2  14   1   62.71   95.26
  -2  14   1    5.82   14.66
  -2  14   1   -0.09   20.31
  -2  14   0  124.02   20.88
  -2  14   0   65.90   27.26
  -2  14  -1    7.59   29.17
  -2  14  -1   14.81   12.36
  -2  14  -1    2.30   16.14
  -2  14  -2   26.26   10.82
  -2  14  -2   -3.62   16.91
  -2  14  -3    5.70   14.96
  -2  14  -3   -5.10    9.81
  -2  14  -4   36.52   16.89
  -2  14  -4   20.66   22.84
  -2  14  -5   -3.06    8.35
  -2  14  -5   -5.67   14.45
  -2  14  -6  152.21   15.24
  -2  14  -6  113.49   22.32
  -2  14  -7   -7.10    9.33
  -2  14  -7   -7.03   13.64
  -2  14  -7   -4.93    7.13
  -2  14  -8   -6.48   10.95
  -2  14  -8    0.56    8.78
  -2  14  -8    0.70    7.52
  -2  14  -9    2.09    6.83
  -2  14  -9   -8.83    9.11
  -2  14 -10    4.39    6.63
  -2  14 -11   17.57    7.50
  -2  13   9   38.28   19.64
  -2  13   8   -9.92   15.41
  -2  13   8    4.01    7.02
  -2  13   7   11.25    9.76
  -2  13   7   -1.04   12.46
  -2  13   6    3.08   11.47
  -2  13   6    5.86    8.88
  -2  13   5   14.19   41.23
  -2  13   5    7.46   12.65
  -2  13   4    8.85   45.19
  -2  13   4   -0.56    8.51
  -2  13   4    6.62   14.73
  -2  13   3  -10.37   11.67
  -2  13   3  -11.47    9.96
  -2  13   3   -4.48   12.87
  -2  13   2   15.83   18.76
  -2  13   2   50.09   16.13
  -2  13   2   58.90   16.53
  -2  13   1  -21.26   14.98
  -2  13   1   -1.10   16.42
  -2  13   1   -6.05    7.88
  -2  13   0   73.70   27.15
  -2  13   0   65.42   21.21
  -2  13   0  118.50   21.25
  -2  13   0  154.73   86.42
  -2  13  -1  113.74   99.11
  -2  13  -1   72.01   21.39
  -2  13  -1   22.15   20.50
  -2  13  -1   25.71   14.90
  -2  13  -2   -2.64   10.17
  -2  13  -2   35.92   23.61
  -2  13  -2   12.90   16.38
  -2  13  -3    5.40    8.77
  -2  13  -3    2.16   15.81
  -2  13  -4    8.35   17.78
  -2  13  -4   15.78   13.70
  -2  13  -5   19.31   16.50
  -2  13  -5    2.16    9.16
  -2  13  -6    2.82   14.36
  -2  13  -6    7.93    7.94
  -2  13  -7  -14.43   14.59
  -2  13  -7   -5.19    8.05
  -2  13  -8   29.94   10.53
  -2  13  -8   -9.48   12.77
  -2  13  -9   -5.14    8.05
  -2  13 -10    7.74    8.47
  -2  13 -11    1.45    7.35
  -2  13 -12   -5.29    5.91
  -2  13 -12    4.32    6.27
  -2  12  11   13.90    6.61
  -2  12  10    7.67    6.59
  -2  12   9   -0.66    6.34
  -2  12   9   11.99   12.88
  -2  12   8   11.01   10.87
  -2  12   8   10.30    8.42
  -2  12   8   28.05   32.92
  -2  12   7   61.38   14.48
  -2  12   7   31.95   31.11
  -2  12   7   21.42   12.33
  -2  12   6   20.17   26.89
  -2  12   6   25.88   13.25
  -2  12   6   23.58    9.82
  -2  12   5    1.37    7.76
  -2  12   5    1.38    9.20
  -2  12   5   -1.45   10.85
  -2  12   5  -10.32   27.42
  -2  12   4    1.71   29.00
  -2  12   4   22.54   10.65
  -2  12   4   16.65    8.58
  -2  12   4   10.69   11.41
  -2  12   3    4.32   13.31
  -2  12   3   17.22   11.39
  -2  12   3   -3.45   13.81
  -2  12   3   21.28   32.10
  -2  12   3   15.25    7.99
  -2  12   2   35.11   38.25
  -2  12   2    6.74    9.51
  -2  12   2   35.41   14.69
  -2  12   2   13.24   16.06
  -2  12   1    9.30   15.24
  -2  12   1    0.11    8.22
  -2  12   1    0.83   11.85
  -2  12   0  233.55   39.75
  -2  12   0  273.07   28.51
  -2  12   0  279.67   34.03
  -2  12  -1    3.63   13.84
  -2  12  -1   31.60   12.40
  -2  12  -1   10.23   13.42
  -2  12  -2   10.70   15.57
  -2  12  -2    3.61   14.09
  -2  12  -2    6.57   10.37
  -2  12  -3   25.86   15.09
  -2  12  -3    7.90   11.80
  -2  12  -4    1.85   17.45
  -2  12  -5   12.26   16.34
  -2  12  -5    5.54    7.39
  -2  12  -6    0.11   15.58
  -2  12  -6   -3.36    8.03
  -2  12  -7   19.61   16.34
  -2  12  -7   26.31   11.13
  -2  12  -8   14.81    9.47
  -2  12  -9   28.95   10.37
  -2  12 -10   60.73   12.42
  -2  12 -11    3.14    8.00
  -2  12 -12    3.72    6.69
  -2  12 -13   28.33    6.80
  -2  11  12   11.05    6.27
  -2  11  11   -6.36    6.34
  -2  11  10   10.67    7.78
  -2  11  10   28.30   12.61
  -2  11   9   12.03   10.40
  -2  11   9   10.55    8.10
  -2  11   8   25.74   20.55
  -2  11   8   30.74   13.26
  -2  11   8   48.74   13.07
  -2  11   7    9.64    9.30
  -2  11   7    7.77   11.16
  -2  11   6   34.27   14.10
  -2  11   6   28.31   19.85
  -2  11   6   30.01   12.42
  -2  11   6   22.43   10.16
  -2  11   5   -2.75   13.14
  -2  11   5    2.15    7.36
  -2  11   5    2.15   18.12
  -2  11   5   -4.10    9.18
  -2  11   4   26.26   13.44
  -2  11   4   15.53    8.75
  -2  11   4    8.40   10.86
  -2  11   3  107.39   28.32
  -2  11   3  137.13   28.56
  -2  11   3   95.29   21.03
  -2  11   3  122.21   20.55
  -2  11   3  104.49   15.07
  -2  11   2   26.70   10.46
  -2  11   2    3.48   13.57
  -2  11   2   10.25   23.80
  -2  11   2   39.65   10.66
  -2  11   2   16.04   11.59
  -2  11   1   -4.66   18.08
  -2  11   1   -0.11   13.10
  -2  11   1   -0.21    8.42
  -2  11   1   -2.22   27.97
  -2  11   1   -3.28   10.58
  -2  11   0   15.03    9.98
  -2  11   0   -8.89   22.17
  -2  11   0   -0.28   37.93
  -2  11   0   12.73   10.94
  -2  11   0    6.60   13.29
  -2  11  -1   13.69   24.09
  -2  11  -1   33.64   19.89
  -2  11  -1    9.28   12.22
  -2  11  -1   32.51   10.90
  -2  11  -1   -5.88   48.12
  -2  11  -2  -10.79   23.60
  -2  11  -2   -7.17   15.25
  -2  11  -2   39.75   66.92
  -2  11  -2    4.91   11.68
  -2  11  -2  -12.02   12.66
  -2  11  -3    4.77   14.63
  -2  11  -3    7.06   20.36
  -2  11  -4   63.72   12.77
  -2  11  -4   17.01   16.03
  -2  11  -4   44.48   22.62
  -2  11  -5    8.38   16.51
  -2  11  -5   40.74   10.85
  -2  11  -6   15.71   14.53
  -2  11  -6   36.89   10.56
  -2  11  -7   10.62   14.01
  -2  11  -7   30.95   10.81
  -2  11  -8   15.23   10.37
  -2  11  -9  -15.69    9.97
  -2  11 -10   33.48   11.36
  -2  11 -11   46.43   11.73
   2 -11  12    7.03    5.21
  -2  11 -12   27.09    8.84
   2 -11  13   14.76    5.97
  -2  11 -13   13.89    6.54
  -2  10  13    1.32    5.21
  -2  10  12    9.05    6.78
  -2  10  11   10.17    7.69
  -2  10  10    8.88    9.33
  -2  10  10   32.11   10.60
  -2  10   9   15.66   10.03
  -2  10   9   19.50   10.47
  -2  10   8   14.73   17.25
  -2  10   8    8.57   10.63
  -2  10   8   17.10    9.05
  -2  10   7   19.34    9.29
  -2  10   7    0.01   15.99
  -2  10   7   -5.24   10.77
  -2  10   6   -6.90   10.48
  -2  10   6   17.82   10.67
  -2  10   6   11.31   12.47
  -2  10   6   -5.04   15.54
  -2  10   5   -2.30   18.23
  -2  10   5   -1.93   11.55
  -2  10   5    4.29   10.90
  -2  10   5   -2.18    7.89
  -2  10   5   15.50   18.90
  -2  10   4    9.55   13.99
  -2  10   4   -2.61   20.28
  -2  10   4    6.54    7.21
  -2  10   4    5.12   10.77
  -2  10   4  -21.27   22.74
  -2  10   3   19.55    9.29
  -2  10   3   23.11   12.17
  -2  10   3   15.04   10.11
  -2  10   3   15.34   21.55
  -2  10   3    4.72   12.70
  -2  10   2   77.44   15.58
  -2  10   2   99.96   14.19
  -2  10   2   75.41   23.02
  -2  10   2   80.70   31.67
  -2  10   2   81.09   18.78
  -2  10   1   28.25   21.78
  -2  10   0   36.54   19.85
  -2  10  -1    5.01   16.85
  -2  10  -2   45.68   25.36
  -2  10  -3  -17.94   16.57
  -2  10  -3    5.86   18.05
  -2  10  -4  -17.17   15.45
  -2  10  -4  -65.42   30.49
  -2  10  -5   -7.17   18.17
  -2  10  -5    8.64    8.66
  -2  10  -5   -5.92   13.52
  -2  10  -6    2.76   15.33
  -2  10  -6    2.93   22.54
  -2  10  -6   11.45    8.67
  -2  10  -7  -77.73   35.99
  -2  10  -7    0.83    8.80
  -2  10  -8    8.51    9.03
  -2  10  -9    5.04    9.44
   2 -10  10    6.91    7.01
  -2  10 -10   15.58   10.82
   2 -10  11   16.78    8.29
  -2  10 -11   23.89   10.62
   2 -10  12    6.82    6.48
  -2  10 -12    2.68    8.11
  -2  10 -13    5.76    8.21
   2 -10  13  -11.18    6.36
   2 -10  14    1.29    4.87
  -2   9  14    4.70    4.98
  -2   9  13    6.28    6.40
  -2   9  12   10.74    7.34
  -2   9   9  -11.75    9.24
  -2   9   8   10.86   10.34
  -2   9   7    1.06   17.21
  -2   9   7   -2.41   10.14
  -2   9   6    0.35    8.77
  -2   9   6   30.30   14.95
  -2   9   6   11.51   17.98
  -2   9   5  158.42   28.34
  -2   9   5  214.98   53.14
  -2   9   5  190.72   30.43
  -2   9   5  168.14   22.00
  -2   9   5  178.45   18.83
  -2   9   4   61.75   30.17
  -2   9   3  110.99   33.85
  -2   9   3  115.82   33.10
  -2   9   2    8.71   14.72
  -2   9   2   -6.54   19.98
  -2   9   1    9.57   16.26
  -2   9   0   83.30   29.64
  -2   9  -1   26.53   20.06
  -2   9  -2   64.01   29.01
  -2   9  -3   39.77   23.19
  -2   9  -4   39.82   23.36
  -2   9  -5   92.05   34.17
  -2   9  -6   40.03   10.99
  -2   9  -6   16.98   21.30
  -2   9  -7  132.93   39.66
  -2   9  -7  176.69   18.08
  -2   9  -8   20.23   25.60
  -2   9  -8   88.46   15.52
   2  -9   9   11.24    8.05
  -2   9  -9   -6.47    8.83
   2  -9  10   32.06   10.29
  -2   9 -10   52.39   12.55
   2  -9  11   -3.68    8.25
  -2   9 -11    7.85    8.77
   2  -9  12   11.54    7.87
  -2   9 -12   19.46    9.38
   2  -9  13   31.72    9.49
  -2   9 -13   39.87   10.41
   2  -9  14   -5.88    6.49
   2  -9  15   -0.86    4.81
  -2   8  14    1.80    5.51
  -2   8  11   30.85    9.08
  -2   8  10   44.94   10.66
  -2   8   9    0.88    9.28
  -2   8   9    1.58    5.86
  -2   8   8   38.55   12.33
  -2   8   7    7.20   19.75
  -2   8   7   18.59   13.80
  -2   8   7   -5.10   10.80
  -2   8   6   -1.12   21.01
  -2   8   6   -2.00    9.36
  -2   8   5   -8.27   19.27
  -2   8   4   31.32   24.45
  -2   8   3   66.77   25.03
  -2   8   3   91.10   28.69
  -2   8   2   67.63   26.90
  -2   8   2   45.05   19.71
  -2   8   1   52.46   22.78
  -2   8   1   44.54   19.37
  -2   8   0   10.31   15.48
  -2   8  -1   16.19   18.16
  -2   8  -2    1.71   15.69
  -2   8  -3    9.68   17.08
  -2   8  -4  144.52   35.17
  -2   8  -5  150.71   40.68
  -2   8  -6   53.44   28.75
  -2   8  -7   -0.09    7.45
  -2   8  -7    8.56   19.21
   2  -8   8    8.51    8.36
  -2   8  -8   19.15   20.83
  -2   8  -8   -6.99   10.24
   2  -8   9   48.24   11.89
  -2   8  -9   62.69   13.92
  -2   8  -9   48.66   32.31
   2  -8  10    3.84    6.66
  -2   8 -10   13.53    9.01
   2  -8  11    9.31    8.00
  -2   8 -11    6.72    8.26
   2  -8  12   14.05    7.90
  -2   8 -12    6.35    9.05
   2  -8  13   27.80    9.92
  -2   8 -13   20.15    9.24
   2  -8  14    7.06    6.80
   2  -8  15  102.73   12.73
   2  -8  16   29.60    7.26
  -2   7  15   -2.51    5.09
  -2   7  14   -4.35    4.53
  -2   7  13   -2.11    5.00
  -2   7  12    6.31    5.81
  -2   7  12   11.10    7.25
  -2   7  11    9.10    7.38
  -2   7  11   -0.03    6.04
  -2   7  10   -2.38    5.73
  -2   7   9    3.50    6.41
  -2   7   8    1.34   18.05
  -2   7   8    0.84    8.87
  -2   7   7    7.99   10.86
  -2   7   7   31.42   26.75
  -2   7   6    1.58   18.44
  -2   7   5   -0.94   14.72
  -2   7   4   35.03   21.35
  -2   7   3   57.47   22.51
  -2   7   3   68.96   24.35
  -2   7   2   89.93   25.28
  -2   7   2   50.68   19.43
  -2   7   1    7.18   12.40
  -2   7   1   -9.44   16.08
  -2   7   1   27.09   18.80
  -2   7   0    0.84   16.36
  -2   7  -1    8.65   17.79
  -2   7  -2  222.89   37.50
  -2   7  -3   11.15   15.83
  -2   7  -4  205.92   38.95
  -2   7  -5   20.88   16.16
  -2   7  -6   99.24   33.14
  -2   7  -7   12.70   22.90
  -2   7  -8  109.15   41.48
  -2   7  -8  107.78   14.91
  -2   7  -9   25.95   21.51
   2  -7   9   26.08   10.34
  -2   7  -9   34.25   11.01
   2  -7  10  364.11   30.20
  -2   7 -10  428.85   79.34
  -2   7 -10  406.91   26.78
   2  -7  11    7.78    8.59
  -2   7 -11    8.82    9.68
   2  -7  12    3.63    8.42
  -2   7 -12    2.11    8.02
   2  -7  13   10.98    8.80
  -2   7 -13   15.29    8.07
   2  -7  14   12.94    7.77
   2  -7  15    9.75    6.76
   2  -7  16    6.20    5.55
  -2   6  16    4.28    5.21
  -2   6  15    9.55    4.90
  -2   6  14    6.89    5.34
  -2   6  13    9.24    5.83
  -2   6  13   -0.73    5.62
  -2   6  12    1.41    5.70
  -2   6  12    7.08    7.22
  -2   6  11   27.40   10.66
  -2   6  10   66.29   14.04
  -2   6   9    7.18    7.07
  -2   6   9   30.37   28.02
  -2   6   8    9.38   17.94
  -2   6   8   16.53    8.58
  -2   6   7  -14.79   24.54
  -2   6   6   11.32   15.99
  -2   6   5  194.56   40.86
  -2   6   4  112.71   30.17
  -2   6   3   36.18   11.42
  -2   6   3   42.75   19.68
  -2   6   3   47.40   20.16
  -2   6   2  396.61   47.37
  -2   6   2  397.51   43.81
  -2   6   2  409.25   36.86
  -2   6   1  151.98   25.59
  -2   6   1   98.85   27.21
  -2   6   1  135.18   27.10
  -2   6   0  479.01   46.85
  -2   6   0  534.39   49.57
  -2   6  -1    5.92   13.74
  -2   6  -1   23.10   17.42
  -2   6  -2 3747.75  136.31
  -2   6  -3  -19.85   19.44
   2  -6   3   16.22   12.94
   2  -6   4  182.22   30.07
  -2   6  -4  233.37   38.76
   2  -6   5  267.95   41.70
  -2   6  -5  327.27   47.79
   2  -6   6   27.46   16.95
  -2   6  -6   35.17   22.28
  -2   6  -7   16.44   22.56
   2  -6   7   25.45   20.44
  -2   6  -8  122.77   40.12
   2  -6   8  155.51   43.49
   2  -6   9   22.89    9.06
  -2   6  -9   25.83    9.00
   2  -6   9   15.73   21.17
  -2   6  -9   23.01   24.70
  -2   6 -10  148.79   46.08
  -2   6 -10  118.56   15.11
   2  -6  10  110.63   17.16
  -2   6 -11   26.71   10.13
   2  -6  11   28.94   12.06
   2  -6  12   12.10    8.46
   2  -6  13   -4.18    7.87
   2  -6  14    9.25    7.54
   2  -6  15    4.62    6.38
   2  -6  16   15.16    7.21
  -2   5  16   30.56    5.93
  -2   5  15    1.32    4.71
  -2   5  14   17.33    6.82
  -2   5  13   32.21   10.05
  -2   5  13   19.86    7.81
  -2   5  12    0.00    6.42
  -2   5  11   31.47   10.38
  -2   5  10   16.99    7.99
  -2   5  10   32.27   27.58
  -2   5   9  189.18   20.53
  -2   5   9  142.05   17.07
  -2   5   9  167.29   40.44
  -2   5   9  218.97   52.97
  -2   5   8  134.40   34.83
  -2   5   8  162.20   41.67
  -2   5   7   -9.09   18.99
  -2   5   7    0.10   16.85
  -2   5   6   61.43   23.34
  -2   5   6   55.17   25.24
  -2   5   5   24.85   10.00
  -2   5   5   28.44   15.95
  -2   5   5   32.74   18.39
  -2   5   4    6.07    9.76
  -2   5   4    4.19    7.75
  -2   5   3   19.01   10.34
  -2   5   3   27.12   11.12
  -2   5   3   31.44   17.10
  -2   5   3   69.01   25.43
  -2   5   2  331.21   32.70
  -2   5   2  345.33   29.74
  -2   5   2  352.93   41.60
  -2   5   2  337.46   37.99
  -2   5   1   50.58   18.39
  -2   5   1   40.34   13.81
  -2   5   1   60.35   17.59
  -2   5   0   60.91   18.70
  -2   5   0   51.42   16.46
  -2   5   0   80.08   22.13
  -2   5  -1  287.30   36.59
  -2   5  -1  292.82   35.05
  -2   5  -2  402.85   39.98
  -2   5  -2  402.02   46.24
   2  -5   2  375.26   35.29
   2  -5   3   12.93   12.13
  -2   5  -3   17.26   17.33
   2  -5   4  169.86   30.43
   2  -5   5   57.71   21.48
   2  -5   6   -5.53   17.50
   2  -5   7  151.83   37.00
   2  -5   8  120.01   34.00
   2  -5   9   24.00   17.04
   2  -5  10   10.61    9.25
   2  -5  10   16.44   21.30
   2  -5  11   -6.75    8.18
   2  -5  11  -23.04   29.45
   2  -5  12   15.08    8.78
   2  -5  13   27.13   10.59
   2  -5  14   25.15    9.60
   2  -5  15   29.38    8.97
   2  -5  16   28.04    7.74
   2  -5  17   13.13    6.23
  -2   4  16    7.37    4.35
  -2   4  15   14.15    6.02
  -2   4  14   24.28    7.85
  -2   4  14   18.16    9.37
  -2   4  13   -0.57    7.22
  -2   4  12    0.42    6.48
  -2   4  12    1.42    6.41
  -2   4  11  163.80   19.45
  -2   4  11  187.03   21.61
  -2   4  10   58.04   12.14
  -2   4  10   80.07   14.68
  -2   4  10   58.99   28.50
  -2   4   9   -6.30    7.89
  -2   4   9  -17.06   20.95
  -2   4   8    9.03   14.62
  -2   4   7    3.56   14.87
  -2   4   6   43.62   16.55
  -2   4   6   49.79   22.39
  -2   4   5  -19.09   17.57
  -2   4   5    3.71   13.60
  -2   4   5   -2.07   11.32
  -2   4   4  123.13   24.75
  -2   4   4  122.14   28.83
  -2   4   4  110.57   22.61
  -2   4   3    8.54   11.09
  -2   4   3    1.40   10.61
  -2   4   3   -0.39   12.85
  -2   4   3    1.87   11.70
  -2   4   2   74.48   18.86
  -2   4   2   66.22   19.81
  -2   4   2   71.92   16.54
  -2   4   2   73.99   16.24
  -2   4   1  425.21   35.51
  -2   4   1  430.11   40.07
  -2   4   1  407.59   34.49
  -2   4   0   48.36   15.33
  -2   4   0   45.63   16.99
  -2   4   0   54.36   16.07
  -2   4  -1   18.38   14.11
  -2   4  -1   15.95   14.28
  -2   4  -2  753.59   59.29
   2  -4   3   21.62   14.68
   2  -4   4  613.74   54.33
   2  -4   5   13.83   15.27
   2  -4   6   51.34   22.47
   2  -4   7   22.68   19.71
   2  -4   8    4.31   15.81
   2  -4   9   99.83   33.41
   2  -4  10   13.00    8.91
   2  -4  10   27.17   21.51
   2  -4  11    8.12   23.09
   2  -4  11   24.20   10.21
   2  -4  12   14.52    8.71
   2  -4  13    5.57    7.15
   2  -4  14   -6.79    8.24
   2  -4  15   17.61    8.29
   2  -4  16   -6.35    6.24
   2  -4  17   31.97    6.59
  -2   3  17   18.56    4.94
  -2   3  16   -4.55    4.36
  -2   3  15   12.76    6.68
  -2   3  14    5.15    7.36
  -2   3  14   15.04    7.07
  -2   3  13   34.21   10.31
  -2   3  13   37.29   12.34
  -2   3  12  166.38   19.79
  -2   3  12  168.49   20.82
  -2   3  11   70.59   33.14
  -2   3  11   65.59   13.57
  -2   3  11   70.41   13.60
  -2   3  10  229.07   21.91
  -2   3  10  251.60   57.23
  -2   3  10  229.61   23.82
  -2   3   9  229.78   50.20
  -2   3   8  799.18   86.59
  -2   3   7  146.36   36.99
  -2   3   6 1504.57  100.60
  -2   3   5   12.45   13.78
  -2   3   4  596.04   46.40
  -2   3   4  621.26   53.38
  -2   3   3 1718.02   80.71
  -2   3   3 1707.96   73.11
  -2   3   3 1661.71   63.90
  -2   3   3 1726.83   78.62
  -2   3   2    7.37   11.20
  -2   3   2    8.38   10.46
  -2   3   2    7.16    9.92
  -2   3   2   -2.04   11.46
  -2   3   1  153.02   20.00
  -2   3   1  140.00   21.80
  -2   3   1  163.77   22.24
  -2   3   1  176.37   21.96
  -2   3   0   79.12   17.70
  -2   3   0   64.62   16.26
  -2   3   0   94.84   19.30
  -2   3  -1   35.20   14.59
  -2   3  -2    8.54   14.98
  -2   3  -3   69.14   23.57
   2  -3   3   82.23   20.73
   2  -3   4  773.38   61.01
   2  -3   5    1.90   15.07
   2  -3   6  197.98   38.63
   2  -3   7    5.32   16.83
   2  -3   8    1.90   17.44
   2  -3   9   34.08   25.47
   2  -3  10    0.98    7.32
   2  -3  10    0.42   18.94
   2  -3  11   -3.58    8.30
   2  -3  11   21.92   29.59
   2  -3  12    3.53    6.75
   2  -3  13    1.55    7.16
   2  -3  14  119.17   15.57
   2  -3  15    0.36    6.20
   2  -3  16   67.08    9.52
  -2   2  17   24.07    5.32
  -2   2  16   14.49    5.67
  -2   2  15   15.91    6.78
  -2   2  14    0.13    6.97
  -2   2  14   17.12    7.68
  -2   2  13  115.85   16.41
  -2   2  13   44.49   11.57
  -2   2  12  266.94   24.69
  -2   2  12  244.37   26.16
  -2   2  11   21.73   11.08
  -2   2  11   -4.35   23.29
  -2   2  11    8.49    8.15
  -2   2  10  177.49   20.06
  -2   2  10  185.46   20.30
  -2   2  10  173.28   46.38
  -2   2   9  -12.15   23.97
  -2   2   8  725.61   82.08
  -2   2   7   60.75   24.38
  -2   2   6  723.03   70.56
  -2   2   5   73.04   21.75
  -2   2   4  194.21   30.94
  -2   2   3   41.35   17.90
  -2   2   2  777.77   48.83
  -2   2   2  776.27   43.80
  -2   2   2  797.05   46.25
  -2   2   2  753.42   31.95
  -2   2   1  279.74   20.80
  -2   2   1  350.06   31.09
  -2   2   1  306.54   24.61
  -2   2   1  339.01   30.84
   2  -2   0  753.06   30.00
  -2   2   0  775.73   43.91
  -2   2  -1 1464.65   60.61
   2  -2   1 1489.88   38.77
  -2   2  -2   23.74   17.00
  -2   2  -3   30.15   17.34
   2  -2   4    2.32   14.29
   2  -2   5   27.93   19.83
   2  -2   6    7.83   16.96
   2  -2   7  169.55   37.24
   2  -2   8  109.26   32.89
   2  -2   9    2.77   17.98
   2  -2  10    8.75   21.91
   2  -2  10    9.97    7.35
   2  -2  11   42.85   10.66
   2  -2  11   65.12   36.38
   2  -2  12   17.62    8.69
   2  -2  13    1.77    6.91
   2  -2  14  150.29   16.43
   2  -2  15   -5.71    6.22
   2  -2  16   30.57    7.04
  -2   1  17  -12.35    4.82
  -2   1  16    7.41    5.65
  -2   1  15   11.48    6.74
  -2   1  15   17.29    8.01
  -2   1  14    1.52    6.37
  -2   1  14    2.75    7.46
  -2   1  13   -1.42    7.81
  -2   1  13    1.86    7.72
  -2   1  12  192.45   21.59
  -2   1  12  159.67   19.23
  -2   1  11   53.93   12.32
  -2   1  11   45.89   25.92
  -2   1  10  127.88   17.11
  -2   1  10  127.48   45.05
  -2   1   9  551.56   77.82
  -2   1   8   79.58   30.77
  -2   1   7  232.16   43.76
  -2   1   6  142.50   31.81
  -2   1   5   45.61   17.42
  -2   1   4  926.68   63.50
  -2   1   3  125.89   22.99
  -2   1   2   33.74   13.12
  -2   1   2   24.12    4.68
  -2   1   1  590.92   38.13
  -2   1   1  624.12   41.37
  -2   1   1  629.64   25.87
   2  -1   0  548.60   29.98
  -2   1   0  553.72   35.75
   2  -1   1 1654.69   50.28
  -2   1  -1 1607.19   59.62
  -2   1  -2  496.58   37.21
   2  -1   2  501.09   32.98
  -2   1  -3  541.57   45.18
   2  -1   4   15.51   19.71
   2  -1   5    4.24   19.21
   2  -1   6   43.39   21.51
   2  -1   7   34.10   23.34
   2  -1   8    6.84   18.65
   2  -1   9  159.63   45.03
   2  -1  10   10.70    7.31
   2  -1  10    1.42   23.92
   2  -1  11    5.15    7.06
   2  -1  11   -9.50   29.00
   2  -1  12   22.74    8.73
   2  -1  12   24.76    8.55
   2  -1  13   11.74    7.15
   2  -1  13    9.63    6.60
   2  -1  14    5.42    6.38
   2  -1  14   29.45    9.61
   2  -1  15    8.37    6.31
   2  -1  16    3.67    4.72
  -2   0  17   -0.18    3.83
  -2   0  16   37.35    7.74
  -2   0  15   28.02    8.61
  -2   0  14   24.38    9.69
  -2   0  14   42.93   11.17
  -2   0  13   33.91   11.29
  -2   0  13   37.86   11.39
  -2   0  12   14.37    9.16
  -2   0  11   11.23    8.01
  -2   0  11    0.58   20.96
  -2   0  10   48.58   31.90
  -2   0   9   50.49   31.34
  -2   0   8  147.03   38.12
  -2   0   7   91.31   31.81
  -2   0   6  588.70   63.19
  -2   0   5  586.18   59.14
  -2   0   4 1076.92   71.39
  -2   0   3  196.33   28.92
  -2   0   2   42.75   15.87
  -2   0   1  303.66   30.84
   2   0   0  693.68   38.98
  -2   0   0  678.87   40.32
   2   0   1  825.95   42.84
  -2   0  -1  818.37   41.41
   2   0   2   43.03   15.56
  -2   0  -2   31.65   13.68
  -2   0  -3   13.20   13.56
   2   0   3   15.73   12.65
   2   0   4  288.32   42.34
   2   0   5   90.76   30.06
   2   0   6  210.83   41.42
   2   0   7    2.43   22.01
   2   0   8  609.01   78.60
   2   0   9  -19.13   21.60
   2   0  10   67.63   12.12
   2   0  10   45.76   28.97
   2   0  11   23.41    8.63
   2   0  11   16.45    7.43
   2   0  11   11.88   27.95
   2   0  12   41.42    9.66
   2   0  12   28.31    8.60
   2   0  13   -6.69    7.32
   2   0  13    4.74    7.36
   2   0  14   13.63    7.23
   2   0  14   20.20    7.27
   2   0  15   10.29    6.13
   2   0  15   18.26    6.64
  -2  -1  16    7.20    5.33
  -2  -1  16   14.16    6.34
  -2  -1  15    1.61    8.40
  -2  -1  14    0.38    6.64
  -2  -1  14   13.66    9.07
  -2  -1  13   69.07   11.89
  -2  -1  13   54.59   11.81
  -2  -1  12   12.84    6.78
  -2  -1  12   16.94    9.49
  -2  -1  11    0.97    6.25
  -2  -1  11    3.82   19.66
  -2  -1  11    1.04    6.92
  -2  -1  10  -25.25   23.36
  -2  -1   9   11.65   18.03
  -2  -1   8   21.82   26.59
  -2  -1   7  242.19   44.99
  -2  -1   6  501.31   58.88
  -2  -1   5  191.20   34.95
  -2  -1   4   24.18   19.24
  -2  -1   3  314.46   38.36
  -2  -1   2   18.46   13.15
   2   1  -1  116.27   20.71
  -2  -1   1  107.18   21.58
   2   1   0 9999.00  165.02
  -2  -1   0 9992.14  149.95
   2   1   1    7.72   13.45
  -2  -1  -1   11.96   10.50
   2   1   2    1.61   12.77
   2   1   2   -6.26    8.26
  -2  -1  -2    2.25    9.21
  -2  -1  -3  237.11   27.29
   2   1   3  261.39   33.43
   2   1   4  185.29   31.64
   2   1   4  186.24   37.38
   2   1   5   48.04   25.28
   2   1   6  505.48   66.17
   2   1   7   22.54   16.42
   2   1   8  281.45   55.43
   2   1   9   -1.23   18.52
   2   1  10   38.80    9.93
   2   1  10   51.38   25.48
   2   1  10   28.50    8.44
   2   1  11   20.11    8.29
   2   1  11    1.98    5.89
   2   1  12   26.39    7.94
   2   1  12   25.26    8.30
   2   1  13    4.76    6.11
   2   1  13   -2.89    6.97
   2   1  14   36.19    8.20
   2   1  14   59.25   10.46
   2   1  15   -3.68    5.18
   2   1  16    2.23    4.44
  -2  -2  16   -2.03    5.29
  -2  -2  15   70.60   12.04
  -2  -2  15   68.36   10.66
  -2  -2  14   13.72    6.99
  -2  -2  14   19.38    9.70
  -2  -2  13    9.90    7.06
  -2  -2  12   98.58   14.29
   2   2 -11    9.13    7.63
  -2  -2  11   12.38    7.74
  -2  -2  11   17.25   19.89
  -2  -2  10   10.72   20.44
   2   2 -10   24.11    9.74
  -2  -2   9  189.64   46.32
  -2  -2   8    3.32   17.34
  -2  -2   7   88.91   30.70
  -2  -2   6  110.08   31.50
  -2  -2   5  244.30   41.26
  -2  -2   4   46.88   17.16
   2   2  -4   20.79    5.71
  -2  -2   3   76.24   22.71
   2   2  -2  190.10   27.82
  -2  -2   2  189.47   28.03
   2   2  -1  226.59   29.62
   2   2   0  121.70   13.01
  -2  -2   0  116.37   18.45
   2   2   0  127.17   22.99
   2   2   1  143.70   18.09
   2   2   1  126.30   23.38
  -2  -2  -1  133.94   17.98
   2   2   1  146.59   20.22
   2   2   2   28.77   15.02
  -2  -2  -2   26.06    9.63
   2   2   3   72.62   21.63
   2   2   4  105.17   26.13
   2   2   4  114.49   29.70
   2   2   5  178.95   39.01
   2   2   6  108.08   33.93
   2   2   7  148.12   39.34
   2   2   8  118.61   37.51
   2   2   9   30.10   17.85
   2   2   9   40.01    9.58
   2   2  10   51.72   10.92
   2   2  10   38.48   30.74
   2   2  10   44.32   10.21
   2   2  11  118.35   15.83
   2   2  11  137.37   16.26
   2   2  12   93.96   13.15
   2   2  12  104.59   15.17
   2   2  13   82.62   12.43
   2   2  14   30.82    8.50
   2   2  15    6.13    5.20
   2   2  16  -10.82    4.90
  -2  -3  16    3.73    4.51
  -2  -3  16    4.55    5.03
  -2  -3  15   -0.03    6.32
  -2  -3  15    9.42    6.33
  -2  -3  14    1.18    7.18
  -2  -3  13   52.95   11.75
  -2  -3  12   -7.14    8.54
  -2  -3  11  -19.65   23.63
   2   3 -11    2.46    7.72
   2   3 -10   46.14   11.66
  -2  -3  10   65.94   35.33
  -2  -3   9   19.20   24.36
  -2  -3   8   17.99   21.62
  -2  -3   7    5.03   17.06
  -2  -3   6  249.51   45.74
  -2  -3   5   -0.12   15.68
  -2  -3   4   30.65   17.93
   2   3  -4    8.01    9.24
   2   3  -3   -1.53    9.33
  -2  -3   3  -10.92   12.33
   2   3  -3    1.38   13.33
   2   3  -2   15.59   14.17
   2   3  -2   18.57   11.47
  -2  -3   2   18.69   13.16
   2   3  -1  121.28   24.33
   2   3   0  481.29   32.52
   2   3   0  613.94   49.21
   2   3   0  547.72   42.49
   2   3   1   11.74   13.72
  -2  -3  -1   15.21    8.54
   2   3   1   23.76   14.90
   2   3   1    6.30    8.63
   2   3   2  569.03   45.56
   2   3   2  572.37   50.69
   2   3   3  174.51   33.88
   2   3   3  162.17   32.31
   2   3   4   40.33   23.96
   2   3   4   32.23   19.96
   2   3   5  296.17   47.70
   2   3   6  269.34   48.66
   2   3   7   -1.58   16.52
   2   3   8  131.96   39.11
   2   3   9    1.79    6.91
   2   3   9  -16.30   27.11
   2   3  10   16.54   19.27
   2   3  10   78.25   13.42
   2   3  11   68.55   12.47
   2   3  12    1.59    7.83
   2   3  13   17.43    7.87
   2   3  14    9.05    6.82
   2   3  15   24.84    6.51
   2   3  16   -5.44    3.94
  -2  -4  16   -3.62    5.62
  -2  -4  16    5.03    4.53
  -2  -4  15   43.13   10.15
  -2  -4  15   35.98    9.85
  -2  -4  14   23.46    9.18
  -2  -4  13   34.89   10.96
  -2  -4  12    8.51    9.61
  -2  -4  11   72.61   40.47
   2   4 -11   35.34   11.17
  -2  -4  10   -4.74   26.32
   2   4 -10    4.58    6.83
   2   4 -10    0.68   16.11
  -2  -4   9   -8.97   21.78
   2   4  -9   -0.33    6.84
  -2  -4   8  367.35   66.15
  -2  -4   7   48.20   28.35
  -2  -4   6  172.15   37.41
  -2  -4   5   -1.04   13.50
   2   4  -4    5.07   13.12
  -2  -4   4    4.59   12.41
   2   4  -4   -0.79   12.03
   2   4  -3   51.65   16.05
  -2  -4   3   73.61   20.56
   2   4  -3   88.23   24.77
   2   4  -2  282.28   37.42
   2   4  -2  303.95   39.28
   2   4  -2  281.43   33.68
   2   4  -1  104.30   26.45
   2   4  -1   93.83   24.90
   2   4   0   47.40   19.68
   2   4   0   57.31   20.64
   2   4   1  137.37   28.01
   2   4   1  162.53   25.21
   2   4   1  104.93   23.78
   2   4   2    4.42   14.81
   2   4   2   -4.16   12.84
   2   4   3   -2.44   14.24
   2   4   3    5.87   12.83
   2   4   3    0.01   13.61
   2   4   4   11.95   12.33
   2   4   4   23.49   18.38
   2   4   4   15.26   17.11
   2   4   5   46.15   23.24
   2   4   5   32.03   20.23
   2   4   5   36.35   22.63
   2   4   6  273.38   46.55
   2   4   7    7.01   20.52
   2   4   8   10.44    7.31
   2   4   8  -10.17   20.72
   2   4   9   31.01   25.45
   2   4   9   59.83   11.82
   2   4  10   -2.53    7.35
   2   4  11    8.92    8.00
   2   4  12   95.35   13.42
   2   4  13   22.97    8.51
   2   4  14   10.57    6.33
   2   4  15   -2.15    4.39
  -2  -5  16   -0.95    5.01
  -2  -5  16    6.08    5.04
  -2  -5  15   -6.72    6.85
  -2  -5  14   23.81   10.84
  -2  -5  13   20.38   10.27
  -2  -5  12   46.97   13.90
   2   5 -11    2.35    8.47
   2   5 -11    6.54    7.58
   2   5 -10   27.53   21.86
   2   5 -10    7.21    7.50
   2   5 -10    5.00    7.51
   2   5  -9    0.84    6.97
  -2  -5   9   -5.30   27.24
   2   5  -9   -2.19   22.13
   2   5  -8    5.32   15.83
  -2  -5   8   -6.47   19.55
  -2  -5   7   19.41   20.50
   2   5  -7   10.72   17.11
   2   5  -6   64.72   26.64
  -2  -5   6   61.37   24.01
   2   5  -6   63.94   25.77
  -2  -5   5   21.26   19.28
   2   5  -5   11.63   16.15
   2   5  -5   28.03   19.17
   2   5  -4    3.61   11.91
  -2  -5   4    5.96   11.09
   2   5  -4   -9.88   17.69
   2   5  -4   10.74   15.65
   2   5  -3   28.68   17.66
   2   5  -3   24.31   17.01
   2   5  -3   19.84   15.65
   2   5  -2    3.52   15.90
   2   5  -2   -5.74   13.34
   2   5  -2   11.30   17.32
   2   5  -1  190.75   34.75
   2   5  -1  230.92   36.91
   2   5   0   15.02   13.72
   2   5   0    5.34   15.38
   2   5   1  283.93   41.03
   2   5   1  210.23   30.24
   2   5   2   43.92   21.03
   2   5   2   60.20   18.99
   2   5   3  329.19   46.00
   2   5   3  377.45   52.02
   2   5   4  101.24   31.79
   2   5   4   85.28   29.36
   2   5   5   99.40   33.49
   2   5   6   65.14   30.10
   2   5   7   21.51   23.48
   2   5   8   19.26   23.54
   2   5   8    6.20    6.34
   2   5   9   23.37    9.09
   2   5  10   17.08    8.62
   2   5  11   -5.33    6.54
   2   5  12   36.72    9.54
   2   5  12  -14.37   17.78
   2   5  13   11.55    6.64
   2   5  14    2.32    5.14
   2   5  15   19.71    5.36
  -2  -6  16    7.83    5.81
  -2  -6  16    4.96    4.35
  -2  -6  15    0.06    6.08
  -2  -6  14   21.65   10.52
  -2  -6  13   16.53    9.66
  -2  -6  12    1.79    8.52
   2   6 -12   -6.18    8.41
   2   6 -11   50.76   11.99
   2   6 -10    5.95    9.05
   2   6 -10    8.58    8.30
   2   6  -9   80.58   14.95
   2   6  -9   48.70   29.30
   2   6  -9   67.42   35.01
   2   6  -8  106.63   39.27
   2   6  -8  105.50   16.05
   2   6  -8  138.05   43.29
   2   6  -7   92.88   32.71
   2   6  -7   49.81   27.62
   2   6  -6  363.82   60.44
   2   6  -6  428.80   61.75
   2   6  -5    5.74   16.59
   2   6  -5  -11.54   19.58
   2   6  -4   16.29   17.81
   2   6  -4    3.16   13.50
   2   6  -4   14.36   19.27
   2   6  -3   75.06   24.33
   2   6  -3   70.04   28.99
   2   6  -3   50.41   20.26
   2   6  -2   43.05   21.25
   2   6  -2   23.46   16.58
   2   6  -1   12.29   16.87
   2   6  -1   26.27   17.11
   2   6   0  146.63   32.35
   2   6   1   21.37   13.81
   2   6   1   15.26   14.24
   2   6   2   13.54   14.97
   2   6   2   -5.13   13.69
   2   6   3  227.09   40.22
   2   6   3  237.09   44.11
   2   6   4   21.93   20.45
   2   6   4   11.46   17.63
   2   6   5  -14.43   21.40
   2   6   6   29.77   25.23
   2   6   7   64.01   34.22
   2   6   8   13.98    9.23
   2   6   9    6.88    7.28
   2   6  10    2.06    6.74
   2   6  11  -14.02   17.71
   2   6  11    6.05    6.35
   2   6  12    8.91    6.72
   2   6  12   12.36   18.06
   2   6  13   13.86    6.37
   2   6  14    4.26    4.53
  -2  -7  16   50.00    8.28
  -2  -7  15   14.32    6.98
  -2  -7  14   87.75   15.09
  -2  -7  13   27.25   12.02
   2   7 -13   15.94    9.10
   2   7 -12    5.82    8.47
  -2  -7  12   -7.35    8.98
   2   7 -11   14.60    9.10
   2   7 -10    3.14    8.11
   2   7 -10    0.97    8.12
   2   7  -9   26.88   10.94
   2   7  -9   12.99    8.24
   2   7  -8  449.24   71.48
   2   7  -8  475.01   33.76
   2   7  -7   56.43   26.12
   2   7  -7   35.01    9.77
   2   7  -7   78.91   34.13
   2   7  -6   27.59   20.79
   2   7  -6   46.12   25.19
   2   7  -5  -34.07   25.21
   2   7  -5    7.51   19.43
   2   7  -4   13.75   19.56
   2   7  -4   -0.67   16.95
   2   7  -4    3.41   16.79
   2   7  -3  -20.15   23.32
   2   7  -3    1.88   17.26
   2   7  -3  -18.06   19.11
   2   7  -2  253.38   44.46
   2   7  -1   30.39   20.41
   2   7   0   -5.09   14.47
   2   7   1   15.26   17.12
   2   7   2   -4.83   19.37
   2   7   3   54.05   27.48
   2   7   4   22.68   21.04
   2   7   5   10.76   24.59
   2   7   6    8.43    7.71
   2   7   6  -45.81   30.93
   2   7   7    5.99    7.20
   2   7   8   -4.26    7.32
   2   7   8   -0.30    6.62
   2   7   9   34.92    9.34
   2   7   9   45.44   10.65
   2   7   9   18.44   21.02
   2   7  10   -6.15   19.33
   2   7  10    2.06    6.25
   2   7  10    4.49    6.32
   2   7  11    3.33   16.50
   2   7  11   -5.00    5.59
   2   7  12  -11.37   14.58
   2   7  12   25.92    7.03
   2   7  13    8.98    5.04
  -2  -8  15    2.81    6.12
  -2  -8  14    9.06    7.16
  -2  -8  13   19.81    9.58
   2   8 -13    0.42    7.58
  -2  -8  12   11.06    9.64
   2   8 -12    9.66    8.68
   2   8 -11   25.28   10.59
   2   8 -10   24.70   11.14
   2   8  -9   52.00   12.94
   2   8  -9   65.73   12.65
   2   8  -8   48.59   12.51
   2   8  -7   60.80   18.17
   2   8  -7   75.79   14.99
   2   8  -7   27.40   25.65
   2   8  -7   83.14   35.30
   2   8  -6   -1.01   26.59
   2   8  -6   16.10   15.06
   2   8  -6   21.84    9.45
   2   8  -6   12.91   17.45
   2   8  -5  196.18   29.59
   2   8  -5  184.18   40.92
   2   8  -4   13.46   13.54
   2   8  -4    8.66    5.19
   2   8  -4  -13.50   18.30
   2   8  -3  159.81   39.69
   2   8  -2  111.75   34.46
   2   8  -1  105.35   31.60
   2   8   0    1.13   17.25
   2   8   1   50.47   23.51
   2   8   2  -17.74   24.22
   2   8   2  -22.62   29.52
   2   8   3  -14.37   20.10
   2   8   3  -15.38   29.14
   2   8   3   17.34    9.92
   2   8   3    2.24   20.43
   2   8   4   58.20   11.49
   2   8   4   57.13   22.20
   2   8   4   44.32   33.71
   2   8   5  -16.49    8.69
   2   8   5    9.27   21.62
   2   8   6    5.13   20.13
   2   8   6   37.59   11.18
   2   8   7   -1.90    7.39
   2   8   7  -13.84   20.22
   2   8   8   -6.66    7.88
   2   8   8   -6.15   19.79
   2   8   9   14.34   19.73
   2   8   9    1.18    5.98
   2   8   9   -4.79    7.54
   2   8  10   55.10   26.75
   2   8  10   11.53    5.95
   2   8  11  -10.24   15.99
   2   8  11   -7.28    5.81
   2   8  12   -4.81   12.38
   2   8  12   15.50    5.51
  -2  -9  14   17.53    8.44
  -2  -9  13    7.71    7.28
   2   9 -13    1.84    7.13
  -2  -9  12   -0.38    7.73
   2   9 -12    6.81    7.76
  -2  -9  11   60.33   15.01
   2   9 -11   94.84   14.10
   2   9 -10   19.54   10.15
   2   9  -9   12.23   10.17
   2   9  -8    3.82    8.77
   2   9  -7   -0.18    7.70
   2   9  -7    7.06   12.45
   2   9  -6  -13.18   15.63
   2   9  -6    5.44    7.91
   2   9  -5   36.47   16.34
   2   9  -4   63.21   28.65
   2   9  -4   37.69   15.19
   2   9  -3   -6.98   12.87
   2   9  -3   -6.77    5.20
   2   9  -2   -4.88   16.20
   2   9  -2   -1.17   11.99
   2   9  -2    4.68    5.26
   2   9  -1    1.53   17.73
   2   9  -1    2.65   12.88
   2   9  -1    0.15    4.29
   2   9  -1  -14.28   19.34
   2   9   0  -26.34   21.80
   2   9   0   -3.86   14.31
   2   9   0  -18.64   18.68
   2   9   1    3.53   16.11
   2   9   1   17.61   17.53
   2   9   1    8.77   19.03
   2   9   2  -15.91   19.45
   2   9   2  -24.62   22.85
   2   9   2   11.36   12.90
   2   9   3   96.38   37.09
   2   9   3   62.95   19.94
   2   9   3   67.35   28.02
   2   9   4    4.09   18.92
   2   9   4    0.11    8.52
   2   9   5   -7.46    9.41
   2   9   5   22.27   23.30
   2   9   6   33.78   10.78
   2   9   6   26.92   23.14
   2   9   7   35.54   22.37
   2   9   7   -2.66    6.86
   2   9   8    7.92   20.08
   2   9   8    7.06    6.71
   2   9   9   11.29    6.85
   2   9   9   17.16   19.31
   2   9  10   -4.12   15.86
   2   9  11  -31.23   17.39
  -2 -10  14   18.19    6.56
  -2 -10  13    2.63    6.27
   2  10 -13   -2.94    6.50
  -2 -10  12    0.88    6.65
   2  10 -12    9.63    7.84
   2  10 -11    0.38    7.63
  -2 -10  11   10.24    7.42
   2  10 -10   26.85   10.74
   2  10  -9    4.00    8.08
   2  10  -8   -1.43    7.79
   2  10  -8    4.79   13.51
   2  10  -7   -0.87    8.08
   2  10  -7   -5.23   16.07
   2  10  -6   20.30    9.88
   2  10  -6   11.43   13.47
   2  10  -5   -7.52   18.10
   2  10  -4   33.04   21.24
   2  10  -3   11.71   16.44
   2  10  -3   19.37    6.63
   2  10  -2    3.63   16.89
   2  10  -2   14.59    6.12
   2  10  -1   -2.41   12.72
   2  10  -1   15.90    6.43
   2  10  -1   16.20   19.45
   2  10   0   11.32   15.40
   2  10   0    3.28    5.52
   2  10   0   14.30   18.87
   2  10   1   20.51   17.54
   2  10   1   23.62   17.70
   2  10   2  -12.01   12.51
   2  10   2  -26.58   20.67
   2  10   3    4.69   14.73
   2  10   3   28.05   23.43
   2  10   4   63.74   29.16
   2  10   5  -10.82   23.14
   2  10   6   62.64   26.20
   2  10   7   10.75   20.71
   2  10   8   27.17   22.05
   2  10   9   -1.32   18.31
   2  10  10   -2.67   15.28
   2  10  11    5.88   12.23
   2  11 -13   18.17    6.68
  -2 -11  12   -1.90    5.34
   2  11 -12  -11.66    6.93
  -2 -11  11   53.56   11.38
   2  11 -11   80.74   11.51
   2  11 -10   37.50   10.23
  -2 -11  10    5.06    7.44
   2  11  -9   53.52   11.78
   2  11  -8  -17.66   10.56
   2  11  -8    1.46   11.23
   2  11  -7   19.15    9.66
   2  11  -7   11.45   14.76
   2  11  -6  -20.30   17.13
   2  11  -6   20.38    8.75
   2  11  -5   -2.29   14.51
   2  11  -5    3.19    8.17
   2  11  -4   32.86   25.46
   2  11  -4  108.00   15.24
   2  11  -3   -6.81   15.52
   2  11  -2    4.56   16.72
   2  11  -1    6.49   15.20
   2  11  -1   -2.99    4.86
   2  11  -1   -3.78   16.64
   2  11   0    9.43   16.21
   2  11   0   13.35    5.75
   2  11   0   -3.05   16.81
   2  11   1    3.30   13.02
   2  11   1   -9.73    6.25
   2  11   1  -12.39   19.56
   2  11   2    0.79   15.26
   2  11   2   13.20    5.82
   2  11   2   16.34   18.86
   2  11   3   20.59   20.56
   2  11   3    6.57   15.69
   2  11   3   32.50    7.09
   2  11   4  118.07   35.22
   2  11   5    3.39   20.78
   2  11   6   21.22   22.51
   2  11   7    2.59   18.49
   2  11   8    9.19   17.86
   2  11   9  -10.19   15.28
   2  11  10    6.19   12.32
   2  12 -12   21.07    7.28
   2  12 -11   36.54    8.58
   2  12 -10    0.80    6.68
   2  12  -9    9.58    7.92
   2  12  -8   39.54   10.63
   2  12  -8    7.12   13.53
   2  12  -7   -2.47    7.48
   2  12  -7   -1.55   11.49
   2  12  -6   11.19    9.24
   2  12  -6    1.23   13.02
   2  12  -5    9.33   15.79
   2  12  -5    0.69    7.68
   2  12  -4   -2.82   16.34
   2  12  -3    1.07   16.79
   2  12  -2    3.76   15.61
   2  12  -1    6.57   14.90
   2  12  -1    8.93   30.65
   2  12   0   -9.33   20.80
   2  12   0    6.60   16.21
   2  12   1   39.68    7.43
   2  12   1   35.38   20.27
   2  12   2   -5.03   15.63
   2  12   2   -6.29    5.25
   2  12   2  -17.68   19.67
   2  12   3   -1.18   12.97
   2  12   3    4.30    5.11
   2  12   3   18.21   21.00
   2  12   4    6.55   19.05
   2  12   5    0.35   18.37
   2  12   6   24.62   21.16
   2  12   7   -7.07   14.32
   2  12   8  -21.47   15.20
   2  12   9   18.47   15.52
   2  13 -10   22.12    7.91
   2  13  -9    6.34    7.18
   2  13  -8   10.23    9.35
   2  13  -8   -0.83    6.89
   2  13  -7   -3.87    7.52
   2  13  -7   13.49   13.78
   2  13  -6   -2.29    7.08
   2  13  -6    3.25   12.07
   2  13  -5  -10.94   14.40
   2  13  -4   -0.27   14.34
   2  13  -3    6.54   18.83
   2  13  -2    4.33   17.52
   2  13  -1   16.83   17.62
   2  13  -1  -24.34   49.91
   2  13   0   -4.74   15.44
   2  13   0   18.60   39.33
   2  13   1  -16.13   13.55
   2  13   1   -0.67   28.80
   2  13   2   -5.69   11.60
   2  13   2   24.58   27.30
   2  13   3  -12.13   19.99
   2  13   4  -21.88   20.84
   2  13   5  -12.33   18.03
   2  13   6   -6.57   16.80
   2  13   7   27.27   20.23
   2  14  -7    3.69    8.86
   2  14  -6   -2.14   10.56
   2  14  -5    4.34   12.20
   2  14  -4    1.66   12.98
   2  14  -3   -4.25   12.84
   2  14  -2    3.28   15.10
   2  14  -1    1.09   13.16
   2  14   0    0.14   11.89
   2  14   0   27.04   58.45
   2  14   1  -16.50   12.99
   2  14   1   35.09   48.71
   2  14   2  -19.69   39.49
   2  14   3   -3.64   33.75
   2  14   4   12.96   28.94
   2  14   5  -31.54   27.63
   2  15  -5    5.63    9.86
   2  15  -4   13.00   12.83
   2  15  -3   -1.20   11.40
   2  15  -2    3.25   11.69
   2  15  -1    4.74   11.51
   2  15   0   -2.21   10.33
  -3  17  -2    4.66   15.95
  -3  17  -3   17.45   18.04
  -3  16   4  -28.62   24.85
  -3  16   3   43.00   26.69
  -3  16   2   11.22   27.84
  -3  16   1   -8.86   18.15
  -3  16   1    9.27    8.87
  -3  16   0    8.83   17.20
  -3  16   0    2.38    7.13
  -3  16  -1  -16.10   17.37
  -3  16  -1    2.29    7.38
  -3  16  -2   -9.13   17.23
  -3  16  -2   10.42    8.48
  -3  16  -3    0.52   18.19
  -3  16  -3    3.12    7.60
  -3  16  -4   -9.35    9.33
  -3  16  -4  -15.17   15.04
  -3  16  -5    4.65    7.18
  -3  16  -5    5.87   15.03
  -3  16  -6   -6.32   13.72
  -3  15   7   12.15   16.93
  -3  15   6    7.24   16.29
  -3  15   5   16.77   16.82
  -3  15   4  -15.88   15.31
  -3  15   3   25.44   21.65
  -3  15   3   -9.42    9.78
  -3  15   3   23.33   17.50
  -3  15   2    0.24   17.91
  -3  15   2   -2.86   10.12
  -3  15   2   -1.40   16.99
  -3  15   1    3.48   18.64
  -3  15   1   18.31   11.66
  -3  15   1    5.58   20.06
  -3  15   0   -1.52   16.30
  -3  15   0   -0.57    9.09
  -3  15   0   31.55   25.41
  -3  15  -1   25.38   30.49
  -3  15  -1    4.56   17.76
  -3  15  -1   24.45   14.75
  -3  15  -2   10.93   12.48
  -3  15  -2    7.76   17.22
  -3  15  -3    0.88   18.10
  -3  15  -3    6.11    9.68
  -3  15  -4    2.71   20.50
  -3  15  -4   43.63   12.96
  -3  15  -5  -12.27   17.90
  -3  15  -5    0.13    8.59
  -3  15  -6   -0.77   15.68
  -3  15  -6    5.78    9.49
  -3  15  -7    4.06   13.74
  -3  15  -7    4.74    8.50
  -3  15  -8  -18.46   10.32
  -3  15  -9   -3.24    8.03
  -3  14   8    1.22   12.95
  -3  14   7    2.34   11.99
  -3  14   6   -1.31    9.87
  -3  14   6 -111.01   73.67
  -3  14   5   18.21   13.80
  -3  14   5    6.58   83.19
  -3  14   4    1.12    8.40
  -3  14   4   15.29   12.72
  -3  14   3   21.49   21.30
  -3  14   3    1.79   11.74
  -3  14   3   17.96   13.23
  -3  14   3  -19.64   97.54
  -3  14   2    7.19   11.68
  -3  14   2   -9.92   16.78
  -3  14   2   -2.12    9.13
  -3  14   2  -47.72  108.08
  -3  14   1    3.35   18.34
  -3  14   1   46.70   15.47
  -3  14   1   45.69   14.88
  -3  14   0  -11.32   11.87
  -3  14   0   -3.95   17.50
  -3  14   0    9.58   15.06
  -3  14  -1   14.31   16.20
  -3  14  -1    8.26   19.32
  -3  14  -1   43.33   16.97
  -3  14  -2    0.29   16.79
  -3  14  -2    4.51   11.25
  -3  14  -3    2.47   16.05
  -3  14  -3   14.87   12.30
  -3  14  -4   -3.32   16.40
  -3  14  -4   -7.10    9.46
  -3  14  -5   18.32   19.74
  -3  14  -5   15.11   13.06
  -3  14  -6   26.99   18.14
  -3  14  -6   22.14   16.23
  -3  14  -6   64.53   11.70
  -3  14  -7    6.85   15.75
  -3  14  -7    9.70   11.16
  -3  14  -7   16.50    8.57
  -3  14  -8   19.93   12.15
  -3  14  -8   20.63    8.36
  -3  14  -9   11.80   10.24
  -3  14  -9   19.06    7.90
  -3  14 -10    0.94    6.49
  -3  14 -10   -6.08    9.47
  -3  14 -11    2.16    7.97
  -3  13   9    5.74   10.53
  -3  13   8   15.01    9.56
  -3  13   8   11.54    7.92
  -3  13   7    3.79    9.29
  -3  13   7   13.68    8.60
  -3  13   6   44.81   66.09
  -3  13   6  -12.68   11.18
  -3  13   6    8.61    8.90
  -3  13   5   31.64   13.35
  -3  13   5   -0.36   10.51
  -3  13   5   37.06   69.30
  -3  13   4   -0.40    8.92
  -3  13   4    6.80   12.55
  -3  13   4   48.32   75.52
  -3  13   3   39.32   17.60
  -3  13   3   44.87   16.57
  -3  13   3   30.45   23.58
  -3  13   2  -11.52   17.87
  -3  13   2  -16.24   13.71
  -3  13   2    8.95    8.96
  -3  13   2   39.96   91.72
  -3  13   1   -8.61   11.90
  -3  13   1   -9.52   14.65
  -3  13   1    9.21   13.86
  -3  13   0   25.69   18.68
  -3  13   0   34.90   15.78
  -3  13   0   50.21   14.91
  -3  13  -1    8.96   17.77
  -3  13  -1    8.55   13.17
  -3  13  -2   -1.68   16.03
  -3  13  -2    0.81   10.53
  -3  13  -3    6.36   15.64
  -3  13  -3   -6.14   12.55
  -3  13  -4   -7.79   15.89
  -3  13  -4  -11.05   13.40
  -3  13  -5   -3.95   15.85
  -3  13  -5   -7.66    8.19
  -3  13  -6    3.35   16.84
  -3  13  -6   -0.56    7.47
  -3  13  -7   -3.53   14.48
  -3  13  -7   15.85    8.39
  -3  13  -8   10.86    8.89
  -3  13  -9   11.01    8.86
  -3  13 -10    7.97    7.85
  -3  13 -11   70.92   10.83
  -3  13 -11   56.90   11.29
  -3  13 -12    4.65    6.17
  -3  12  11    0.33    5.15
  -3  12  10   -6.19    6.12
  -3  12  10    6.22    9.44
  -3  12   9    2.83    9.17
  -3  12   9    3.73    5.90
  -3  12   8    5.19    6.49
  -3  12   8    8.93    9.31
  -3  12   7   -5.07    9.85
  -3  12   7   12.80    7.33
  -3  12   6    3.35    7.96
  -3  12   6   -1.01   11.83
  -3  12   6  -10.77   11.47
  -3  12   5   -2.34    7.88
  -3  12   5   14.67   10.37
  -3  12   5    5.87   10.56
  -3  12   4   40.49   22.72
  -3  12   4   59.06   17.81
  -3  12   4   46.27   12.49
  -3  12   4   36.08   15.72
  -3  12   4   81.61   58.71
  -3  12   3   28.58   18.29
  -3  12   3   21.71   14.57
  -3  12   3   23.07    8.86
  -3  12   3   23.45   13.12
  -3  12   3   13.60   56.63
  -3  12   2   25.84   17.86
  -3  12   2   22.72   13.42
  -3  12   2   37.72   15.34
  -3  12   1   -5.57   12.11
  -3  12   1    0.29   13.77
  -3  12   1   -4.02   11.83
  -3  12   0   -2.10   16.24
  -3  12   0   10.03   10.59
  -3  12   0   11.75   12.15
  -3  12  -1   45.21   20.09
  -3  12  -1   52.84   19.68
  -3  12  -1   46.43   14.03
  -3  12  -1   74.56  113.12
  -3  12  -2    1.96   17.15
  -3  12  -2    4.91   12.44
  -3  12  -3   -5.64   18.36
  -3  12  -3   -3.25   11.87
  -3  12  -4   19.19   19.07
  -3  12  -5   -0.10   16.29
  -3  12  -5  -15.84    9.45
  -3  12  -6   19.02   14.64
  -3  12  -6   48.38   11.32
  -3  12  -7   17.15   14.23
  -3  12  -7   47.69   12.35
  -3  12  -8   49.66   12.76
  -3  12  -9   28.73    9.48
  -3  12 -10   -2.05    8.34
  -3  12 -11   65.82   11.73
  -3  12 -12    9.10    7.54
  -3  12 -13   26.90    8.41
  -3  11  12    5.20    5.52
  -3  11  11   -4.13    5.69
  -3  11  10    3.89    6.68
  -3  11  10   -9.64    8.16
  -3  11   9   18.95    9.18
  -3  11   9   -1.13    7.81
  -3  11   8   -1.92    8.79
  -3  11   8    9.86    8.09
  -3  11   7   39.59   14.52
  -3  11   7   41.93   11.71
  -3  11   6   18.22    9.41
  -3  11   6   43.22   19.34
  -3  11   6   18.09   12.89
  -3  11   6   46.58   38.81
  -3  11   5    3.08   11.53
  -3  11   5   -5.17   10.00
  -3  11   5    6.44    8.24
  -3  11   5  -22.27   36.17
  -3  11   4   -3.40   11.22
  -3  11   4   -5.35   16.35
  -3  11   4   -1.49    6.95
  -3  11   4   -4.54   12.31
  -3  11   3   36.21   19.96
  -3  11   3   21.11    8.70
  -3  11   3    8.04   10.82
  -3  11   3   11.67   12.81
  -3  11   2   -7.77   16.24
  -3  11   2   21.72    8.18
  -3  11   2   -9.90   16.09
  -3  11   2    1.19    9.21
  -3  11   1   -5.33   10.40
  -3  11   1    6.65   20.56
  -3  11   1   12.24   16.07
  -3  11   1  -19.36   54.32
  -3  11   0   78.16   23.44
  -3  11   0   67.28   19.36
  -3  11   0   64.40   68.77
  -3  11   0   46.30   26.24
  -3  11   0   64.14   14.98
  -3  11  -1   30.01   12.55
  -3  11  -1    9.95   14.26
  -3  11  -1   19.60   20.93
  -3  11  -1   31.33   15.61
  -3  11  -1   72.76   78.90
  -3  11  -2    5.08   14.63
  -3  11  -2   12.59   18.93
  -3  11  -3   23.12   20.23
  -3  11  -3   41.40   29.35
  -3  11  -4   13.89   18.19
  -3  11  -4   10.04    8.29
  -3  11  -4   -9.95   20.81
  -3  11  -5   19.11   16.30
  -3  11  -5   39.04   10.65
  -3  11  -6   33.36   15.61
  -3  11  -6  127.44   16.78
  -3  11  -7    9.86   13.97
  -3  11  -7   10.50    9.75
  -3  11  -8    7.53    8.58
  -3  11  -9  -14.99   10.49
  -3  11 -10   25.00   11.04
  -3  11 -11   34.57   10.96
  -3  11 -12   -1.78    7.57
  -3  11 -14   10.33    7.25
  -3  10  13    7.22    5.75
  -3  10  12    7.47    5.97
  -3  10  11   -3.44    6.23
  -3  10  10    8.12    8.88
  -3  10  10    8.97    7.35
  -3  10   9   -4.22    9.27
  -3  10   9    3.36    7.04
  -3  10   8   -1.83    9.61
  -3  10   8    0.86    7.00
  -3  10   7    0.79    7.10
  -3  10   7   -1.64   10.07
  -3  10   6    9.01   11.09
  -3  10   6    6.10    9.64
  -3  10   6    3.25    6.90
  -3  10   5   43.09   25.15
  -3  10   5   13.42   12.09
  -3  10   5   11.39    7.49
  -3  10   5   10.44   11.12
  -3  10   4    8.41    8.49
  -3  10   4    9.27   13.21
  -3  10   4    1.60    7.08
  -3  10   4   -3.64   26.16
  -3  10   4   12.34   20.20
  -3  10   3   70.05   17.24
  -3  10   3   57.68   20.24
  -3  10   3   36.73   20.04
  -3  10   3   37.70   20.23
  -3  10   3   56.45   19.27
  -3  10   3   51.06   10.20
  -3  10   3  109.19   37.48
  -3  10   2   86.36   18.32
  -3  10   2   62.98   10.76
  -3  10   2   53.34   19.62
  -3  10   2   54.95   24.52
  -3  10   2   63.12   13.67
  -3  10   2   37.30   34.36
  -3  10   1   -9.26   17.52
  -3  10   1  -10.40   11.80
  -3  10   0    2.81    9.03
  -3  10   0   10.15   18.13
  -3  10  -1   -9.18   18.07
  -3  10  -2   15.11   16.93
  -3  10  -2    4.62   18.15
  -3  10  -3   11.06   14.13
  -3  10  -3   32.81   18.43
  -3  10  -4   -8.24   22.10
  -3  10  -4   -2.57   14.26
  -3  10  -5  148.29   43.83
  -3  10  -5   57.67   21.45
  -3  10  -6    6.12   14.58
  -3  10  -6   43.64   29.16
  -3  10  -6   17.79    9.27
  -3  10  -7   52.74   13.02
  -3  10  -8  -10.11    9.60
  -3  10  -9   76.84   14.94
  -3  10 -10    9.95    8.94
   3 -10  11   28.33    7.78
  -3  10 -11   61.03   13.20
   3 -10  12    2.35    5.26
  -3  10 -12    4.36    8.92
   3 -10  13   38.98    8.78
  -3  10 -13   28.15    8.38
   3 -10  14   -6.31    5.04
  -3  10 -15   11.47    6.59
  -3   9  14   -0.30    4.92
  -3   9  13   -6.49    6.14
  -3   9  12   -0.02    4.59
  -3   9  12   -0.56    6.10
  -3   9  11   -7.75    6.56
  -3   9  10   54.41   10.70
  -3   9  10   28.00   12.57
  -3   9   9  -12.01    9.71
  -3   9   9    5.03    6.04
  -3   9   8   -6.97   10.21
  -3   9   7   18.66   14.64
  -3   9   7   24.12   14.05
  -3   9   6    4.46   10.88
  -3   9   6   23.64   13.91
  -3   9   6    6.32   20.48
  -3   9   5   30.27   15.32
  -3   9   5   13.37   20.49
  -3   9   5   11.72   11.64
  -3   9   5    0.01   18.58
  -3   9   4   54.44   27.12
  -3   9   4   78.31   19.69
  -3   9   3   99.76   33.16
  -3   9   3   73.62   26.03
  -3   9   2   -6.82   19.54
  -3   9   2   20.80   21.39
  -3   9   1   47.00   22.38
  -3   9   0  248.36   44.61
  -3   9  -1  124.18   35.95
  -3   9  -2    8.52   16.36
  -3   9  -3  157.15   40.25
  -3   9  -4    5.80   22.37
  -3   9  -5  -16.69   25.28
  -3   9  -6   16.19   20.36
  -3   9  -6    2.80   14.87
  -3   9  -6   22.29   10.12
  -3   9  -7    2.09   22.39
  -3   9  -7   12.58    9.00
  -3   9  -8   21.59    9.90
   3  -9   9   11.92    7.59
  -3   9  -9    7.38    8.89
   3  -9  10   90.95   15.08
  -3   9 -10  110.09   16.13
   3  -9  11   20.28    8.52
  -3   9 -11    4.27    8.49
   3  -9  12   14.98    7.21
  -3   9 -12   11.64    7.93
   3  -9  13    7.34    6.54
  -3   9 -13   17.56    8.79
   3  -9  14   -4.52    5.27
   3  -9  15  -12.25    5.24
  -3   9 -15   -9.36    7.05
  -3   8  14    3.14    5.72
  -3   8  13    7.54    6.34
  -3   8  12   18.53    7.54
  -3   8  11    2.36    5.40
  -3   8  10    9.61    7.12
  -3   8  10    3.38    8.86
  -3   8   9   39.32   10.93
  -3   8   9   41.09   13.75
  -3   8   8   36.36   10.98
  -3   8   8   14.97    9.49
  -3   8   7   39.86   14.27
  -3   8   7   45.21   13.60
  -3   8   7   67.13   29.23
  -3   8   6   -4.39   11.06
  -3   8   6   -9.24   10.13
  -3   8   6   12.50   20.29
  -3   8   5  -16.64   24.19
  -3   8   4   15.63   17.87
  -3   8   3  261.99   47.10
  -3   8   3  212.74   36.76
  -3   8   2  172.85   38.60
  -3   8   2  168.36   34.93
  -3   8   1  312.49   42.95
  -3   8   1  302.82   44.72
  -3   8   0  -10.70   17.70
  -3   8   0  -14.57   19.29
  -3   8  -1    2.47   15.19
  -3   8  -2  -11.47   19.55
  -3   8  -3   18.35   18.55
  -3   8  -4    2.98   17.21
  -3   8  -5   40.74   22.95
  -3   8  -6    4.98   23.26
  -3   8  -7   18.94   20.58
  -3   8  -7   34.74   11.08
  -3   8  -8  149.84   47.72
  -3   8  -8  118.25   15.24
   3  -8   9   24.83    9.81
  -3   8  -9   33.21   12.85
   3  -8  10  130.42   18.12
  -3   8 -10  136.34   17.45
   3  -8  11    8.80    7.69
  -3   8 -11   12.01    8.39
   3  -8  12   19.10    8.58
  -3   8 -12   29.57   10.18
  -3   8 -13   26.01    9.06
   3  -8  13   22.03    8.93
   3  -8  14   24.00    8.73
   3  -8  15   23.44    7.31
  -3   8 -15   23.18    7.59
  -3   7  14   -2.02    4.28
  -3   7  13    7.49    5.56
  -3   7  13   14.37    6.20
  -3   7  12  -13.54    7.18
  -3   7  12   -3.12    6.07
  -3   7  11   15.48    9.03
  -3   7  10   13.57    8.12
  -3   7   9   25.65   10.55
  -3   7   9   41.01   13.16
  -3   7   8  -17.74    8.08
  -3   7   8    6.81   20.80
  -3   7   8   -4.22    8.96
  -3   7   7   33.37   23.95
  -3   7   7   37.28   16.08
  -3   7   7   29.16   12.32
  -3   7   6   -7.89   17.25
  -3   7   5  223.21   45.59
  -3   7   4   13.95   13.57
  -3   7   3  418.71   55.13
  -3   7   3  366.49   45.25
  -3   7   3  406.67   44.48
  -3   7   2  -14.27   16.43
  -3   7   2  -21.03   17.47
  -3   7   2    4.24   14.28
  -3   7   1  653.52   60.02
  -3   7   1  664.35   65.22
  -3   7   1  634.21   58.73
  -3   7   0  -27.37   17.80
  -3   7   0   21.25   19.74
  -3   7  -1  101.63   29.44
  -3   7  -1   89.02   25.09
  -3   7  -2   37.79   21.53
  -3   7  -3  247.33   42.35
  -3   7  -4   14.68   19.70
  -3   7  -5  220.73   46.20
  -3   7  -6   -3.07   23.15
  -3   7  -7  -25.48   30.70
   3  -7   8   49.99   10.67
  -3   7  -8   80.90   35.01
  -3   7  -8   71.74   13.73
   3  -7   9  205.85   22.12
  -3   7  -9  221.14   20.72
   3  -7  10    7.98    7.87
  -3   7 -10   11.72    9.97
   3  -7  11   20.59    9.61
  -3   7 -11   37.97   10.84
   3  -7  12   41.60   12.06
  -3   7 -12   40.29    9.75
   3  -7  13   -2.97    7.43
   3  -7  14   10.53    7.65
   3  -7  15   13.22    7.02
  -3   7 -15    1.80    6.49
   3  -7  16    7.76    5.55
  -3   6  15    8.39    4.96
  -3   6  14    4.64    5.01
  -3   6  14   13.99    6.82
  -3   6  13   38.57   10.06
  -3   6  13   38.69    8.33
  -3   6  12    1.39    5.80
  -3   6  11   18.97    8.76
  -3   6  10    6.24    7.66
  -3   6   9   70.38   13.07
  -3   6   9   85.43   35.74
  -3   6   9   58.39   13.54
  -3   6   8    6.40    5.99
  -3   6   8   17.28    9.15
  -3   6   7   39.46   26.32
  -3   6   6    3.10   12.79
  -3   6   6   16.82   22.42
  -3   6   5  408.30   57.13
  -3   6   5  389.29   48.50
  -3   6   4   53.11   19.09
  -3   6   4   23.36    9.92
  -3   6   4   28.08   17.96
  -3   6   4   50.30   19.79
  -3   6   3  109.02   23.64
  -3   6   3  130.42   27.44
  -3   6   3  107.83   26.53
  -3   6   2   -5.98   13.05
  -3   6   2  -14.17   18.72
  -3   6   2    6.23   11.98
  -3   6   1    3.49   14.78
  -3   6   1  -12.24   13.56
  -3   6   1   10.71   15.09
  -3   6   0  116.90   26.54
  -3   6   0  125.35   25.90
  -3   6  -1  160.74   32.00
  -3   6  -1  190.93   33.19
  -3   6  -2   49.81   20.88
  -3   6  -2   71.40   24.54
   3  -6   3  110.95   28.17
  -3   6  -3  123.20   32.61
  -3   6  -4  376.88   53.62
   3  -6   4  288.52   43.54
   3  -6   5  233.36   42.10
   3  -6   6   28.69   22.27
   3  -6   7  127.50   34.94
   3  -6   8    0.92   19.63
   3  -6   9  303.13   25.50
   3  -6   9  329.86   62.11
  -3   6  -9  300.80   22.42
   3  -6  10  113.32   17.23
  -3   6 -10  120.41   16.61
  -3   6 -10  155.33   44.15
   3  -6  11    3.24    7.58
  -3   6 -11    5.49    9.26
   3  -6  12    1.97   10.68
   3  -6  13    9.72    7.58
   3  -6  14    4.98    7.26
   3  -6  15   10.98    7.53
  -3   6 -15    6.52    6.73
   3  -6  16   13.47    6.53
  -3   5  16   25.76    5.92
  -3   5  15   39.00    7.22
  -3   5  14    6.15    5.82
  -3   5  14    4.27    6.70
  -3   5  13   10.17    7.83
  -3   5  12   11.59    7.76
  -3   5  11    0.06    6.31
  -3   5  11   -4.18    7.53
  -3   5  10  144.18   19.83
  -3   5  10  129.73   18.09
  -3   5  10  125.40   38.21
  -3   5  10  106.48   36.33
  -3   5   9   20.89    8.81
  -3   5   9   16.75    9.29
  -3   5   9  -21.61   23.65
  -3   5   9   -3.00   18.72
  -3   5   8   71.71   28.15
  -3   5   8   31.56   17.98
  -3   5   7  -15.34   20.30
  -3   5   7   18.06   21.10
  -3   5   6  182.80   39.72
  -3   5   6  173.61   38.15
  -3   5   6  149.18   31.52
  -3   5   5  164.18   36.73
  -3   5   5  146.33   31.00
  -3   5   5  139.37   28.17
  -3   5   4  426.00   51.42
  -3   5   4  431.53   48.03
  -3   5   4  439.37   46.62
  -3   5   3   32.79   12.48
  -3   5   3   82.47   24.17
  -3   5   3   51.00   16.23
  -3   5   3   37.36   15.93
  -3   5   2   -3.09   11.28
  -3   5   2  -18.13   16.79
  -3   5   2   -0.62   11.18
  -3   5   1   58.65   17.78
  -3   5   1   93.28   22.86
  -3   5   1   72.67   26.03
  -3   5   0  428.68   41.45
  -3   5   0  406.41   43.37
  -3   5  -1   -6.13   14.35
  -3   5  -1    7.46   16.22
  -3   5  -2  245.29   39.04
  -3   5  -2  258.11   39.15
  -3   5  -3  665.93   65.23
   3  -5   3  633.01   59.95
   3  -5   4   -9.54   14.82
   3  -5   5   34.69   22.61
   3  -5   6   14.28   15.53
   3  -5   7  107.42   30.99
   3  -5   8   -7.13   22.76
   3  -5   9   81.37   14.82
   3  -5   9  105.44   34.75
   3  -5  10   19.89   10.88
   3  -5  10    3.69   25.47
   3  -5  11   27.90   11.10
   3  -5  12  168.19   20.55
   3  -5  13   14.70   10.17
   3  -5  14    7.45    8.14
   3  -5  15   43.53    9.01
   3  -5  16   15.69    7.18
  -3   4  16    8.04    4.94
  -3   4  15   34.11    7.59
  -3   4  14    2.19    6.13
  -3   4  13   28.00   10.97
  -3   4  12    9.49    7.69
  -3   4  12   14.35    8.96
  -3   4  11  192.67   21.84
  -3   4  11  169.79   20.97
  -3   4  10    6.71    8.01
  -3   4  10   -1.50    7.51
  -3   4  10    2.31   17.19
  -3   4  10  -17.62   20.07
  -3   4   9  246.76   23.50
  -3   4   9  237.19   22.67
  -3   4   9  259.65   54.41
  -3   4   9  259.16   53.77
  -3   4   8   72.59   32.59
  -3   4   8   57.92   24.29
  -3   4   7    7.26   12.12
  -3   4   7   -2.28   14.81
  -3   4   7   -1.34   16.31
  -3   4   6  -28.85   20.77
  -3   4   6   -2.16   14.33
  -3   4   6   -3.93   15.51
  -3   4   5    6.90   13.06
  -3   4   5   22.60   16.71
  -3   4   5   25.96   15.91
  -3   4   4   60.70   23.24
  -3   4   4   52.93   21.33
  -3   4   4   54.84   18.67
  -3   4   3  337.35   40.53
  -3   4   3  286.08   29.21
  -3   4   3  347.17   40.88
  -3   4   3  336.04   39.95
  -3   4   2   30.41   15.10
  -3   4   2    4.25   10.31
  -3   4   2   18.60   12.09
  -3   4   2   17.62   12.23
  -3   4   1    3.71   12.30
  -3   4   1    0.24   11.15
  -3   4   1   19.90   13.82
  -3   4   0  259.18   33.13
  -3   4   0  255.99   32.34
  -3   4  -1   30.39   16.56
  -3   4  -2   66.94   20.76
  -3   4  -3   30.18   20.90
   3  -4   4   50.72   17.65
   3  -4   5   -8.56   20.49
   3  -4   6   -5.13   18.69
   3  -4   7    9.06   19.85
   3  -4   8   16.20   24.10
   3  -4   9   35.78   10.40
   3  -4   9   36.02   29.62
   3  -4  10   52.57   10.93
   3  -4  10   10.79   23.13
   3  -4  11    8.61    7.34
   3  -4  12    4.79    7.20
   3  -4  13   49.53   11.63
   3  -4  14   57.20   11.30
   3  -4  15  117.88   14.00
   3  -4  16    0.73    5.11
  -3   3  16    7.18    4.87
  -3   3  15   56.23   11.58
  -3   3  15   67.29    9.19
  -3   3  14    5.50    7.47
  -3   3  13  133.96   19.30
  -3   3  13  141.79   19.67
  -3   3  12   79.25   14.60
  -3   3  12   83.43   14.99
  -3   3  11  248.59   24.74
  -3   3  11  235.77   23.92
  -3   3  10   34.72   28.81
  -3   3  10   31.16   10.82
  -3   3  10   30.11   10.05
  -3   3   9   79.85   14.49
  -3   3   9   54.97   25.23
  -3   3   9   81.30   14.11
  -3   3   9   60.83   28.92
  -3   3   8   27.97   18.58
  -3   3   8   35.77   23.41
  -3   3   7   20.23   14.73
  -3   3   7   24.11   21.24
  -3   3   6  254.75   40.44
  -3   3   6  246.80   43.01
  -3   3   5  181.79   35.76
  -3   3   5  193.13   33.44
  -3   3   5  192.99   34.98
  -3   3   4  505.37   48.84
  -3   3   4  503.73   52.70
  -3   3   4  506.96   49.33
  -3   3   3   53.74   19.11
  -3   3   3   49.44   16.29
  -3   3   3   54.80   21.66
  -3   3   3   36.04   10.76
  -3   3   2   26.27   14.92
  -3   3   2   17.74    9.75
  -3   3   2   23.35   13.28
  -3   3   2   26.61   15.01
  -3   3   1  344.28   31.32
  -3   3   1  375.51   30.82
  -3   3   1  441.79   40.98
   3  -3   0  132.38   15.01
  -3   3   0  143.51   25.42
   3  -3   1   -9.79    8.26
  -3   3  -1    2.54   12.31
  -3   3  -2   18.81   15.60
  -3   3  -3    1.45   15.17
  -3   3  -4  194.26   36.76
   3  -3   4  199.58   37.60
   3  -3   5   77.66   27.23
   3  -3   6   21.01   20.68
   3  -3   7  179.22   41.22
   3  -3   8    2.01   17.31
   3  -3   9  216.93   20.56
   3  -3   9  217.30   48.36
   3  -3  10   30.73   10.85
   3  -3  10    2.02   18.51
   3  -3  11   63.44   12.97
   3  -3  12   37.89   11.28
   3  -3  13   91.14   14.65
   3  -3  14   30.69    9.75
   3  -3  15  171.34   16.87
   3  -3  16    4.95    5.22
  -3   2  16    3.37    4.42
  -3   2  15    8.52    7.50
  -3   2  14   74.65   14.06
  -3   2  14   74.33   13.59
  -3   2  13   -7.34    9.27
  -3   2  13    1.80    7.73
  -3   2  12  303.05   28.23
  -3   2  12  310.80   28.04
  -3   2  11   29.76   10.59
  -3   2  11   34.67   10.90
  -3   2  10    2.94    6.58
  -3   2  10   -5.40   25.46
  -3   2   9   -0.63   18.17
  -3   2   8  190.78   48.96
  -3   2   7   60.17   26.73
  -3   2   6  329.61   50.10
  -3   2   5  372.57   48.27
  -3   2   4  374.62   47.39
  -3   2   3   49.11   19.92
  -3   2   3   22.80   11.33
  -3   2   3   27.36   18.07
  -3   2   2    9.54   14.37
  -3   2   2   -1.29   12.55
  -3   2   2    3.93    6.50
  -3   2   2   -5.24    9.36
   3  -2  -1  324.43   29.07
  -3   2   1  355.65   37.24
  -3   2   0   80.90   19.93
   3  -2   0   91.82   16.79
   3  -2   1   19.17    9.80
  -3   2  -1   24.91   14.96
  -3   2  -2  171.55   27.37
   3  -2   2  160.66   21.55
  -3   2  -3  461.99   47.15
  -3   2  -4   90.52   26.64
   3  -2   5   29.84   21.55
   3  -2   6   39.49   24.74
   3  -2   7  102.12   33.23
   3  -2   8   39.98   25.13
   3  -2   9   45.97   25.07
   3  -2   9   69.98   13.23
   3  -2  10   19.22    9.55
   3  -2  10  -15.28   31.29
   3  -2  11   40.25   11.19
   3  -2  12   23.19   10.43
   3  -2  13   25.14    9.28
   3  -2  14   22.52    8.54
   3  -2  15  121.82   12.61
   3  -2  16   22.03    6.28
  -3   1  16   23.85    6.37
  -3   1  15    1.26    6.51
  -3   1  14   22.46    8.82
  -3   1  14   30.02   10.37
  -3   1  13   12.31    9.64
  -3   1  13   10.18    8.93
  -3   1  12   -4.94    9.43
  -3   1  12   -6.97    8.67
  -3   1  11  125.07   18.59
  -3   1  11  123.16   47.88
  -3   1  10    6.09    7.10
  -3   1  10   -8.51   25.83
  -3   1   9   92.51   35.53
  -3   1   8  146.00   37.74
  -3   1   7   24.51   24.30
  -3   1   6   28.92   23.82
  -3   1   5    0.43   17.87
  -3   1   4  784.99   66.57
  -3   1   3  392.83   29.34
  -3   1   3  423.68   45.91
  -3   1   2   63.78   19.80
  -3   1   2   33.48   15.55
  -3   1   2   35.89    7.63
   3  -1  -1 1016.10   53.48
  -3   1   1 1018.24   61.44
   3  -1   0  559.89   40.19
  -3   1   0  549.50   44.12
   3  -1   1    7.86   11.19
  -3   1  -1   -0.93   13.05
   3  -1   2   27.75   12.61
  -3   1  -2   32.51   13.43
  -3   1  -3  -11.90   15.39
   3  -1   3   -0.96   14.58
  -3   1  -4  152.66   28.83
   3  -1   5  229.33   44.43
   3  -1   6  148.87   37.47
   3  -1   7   36.81   22.63
   3  -1   8  114.99   39.77
   3  -1   9   41.99   23.65
   3  -1   9   44.46    9.64
   3  -1  10   41.25   11.92
   3  -1  10   60.55   32.37
   3  -1  10   44.72    9.46
   3  -1  11   38.24    9.88
   3  -1  11   41.57    9.10
   3  -1  12   91.30   14.62
   3  -1  12  117.34   14.05
   3  -1  13   28.42    9.10
   3  -1  13   22.90    8.79
   3  -1  14   29.02    7.99
   3  -1  15   41.71    8.31
   3  -1  16   -3.99    5.04
  -3   0  16   17.23    6.00
  -3   0  16   19.49    6.51
  -3   0  15    1.50    5.69
  -3   0  14    7.54    6.34
  -3   0  14   21.28   11.20
  -3   0  13   -4.12    8.81
  -3   0  13    3.14    7.75
  -3   0  12   23.74    9.32
  -3   0  11    7.91    7.86
  -3   0  11   56.92   39.73
  -3   0  10    4.53    6.74
  -3   0  10   -9.19   27.15
  -3   0   9  147.32   42.80
  -3   0   8   -7.72   16.99
  -3   0   7   37.60   23.15
  -3   0   6  733.48   75.94
  -3   0   5  121.17   30.19
  -3   0   4   53.82   23.58
  -3   0   3  246.29   37.85
   3   0  -2  166.56   26.27
  -3   0   2  175.28   31.32
  -3   0   1   51.96   17.92
   3   0  -1   42.96   15.84
   3   0   0  218.27   28.91
  -3   0   0  210.21   28.09
   3   0   1 3519.57  110.33
  -3   0  -1 3583.39  106.80
  -3   0  -2  969.73   56.23
   3   0   2  962.05   60.69
  -3   0  -3  452.56   42.58
   3   0   3  466.60   45.42
  -3   0  -4  351.22   41.64
   3   0   4  330.74   43.67
   3   0   5  489.44   64.34
   3   0   6    7.05   19.08
   3   0   7 1283.54  115.09
   3   0   8  -13.80   19.43
   3   0   9  172.10   18.61
   3   0   9  125.82   39.64
   3   0  10   12.18    8.94
   3   0  10    2.21   18.73
   3   0  10    2.05    7.05
   3   0  11   15.33    7.81
   3   0  11   21.28    8.15
   3   0  12    9.17    7.35
   3   0  12    2.23    6.19
   3   0  13   -2.70    6.64
   3   0  13    1.50    7.01
   3   0  14   -0.29    5.69
   3   0  14    0.67    5.71
   3   0  15    0.59    4.93
   3   0  15    0.89    4.72
  -3  -1  16    1.64    5.64
  -3  -1  15    3.88    6.86
  -3  -1  14   72.72   14.97
  -3  -1  13    5.15    7.46
  -3  -1  13   -2.37    6.30
  -3  -1  12   29.82    9.34
  -3  -1  12   35.89    9.77
   3   1 -11    9.63    6.95
  -3  -1  11  -31.19   36.01
   3   1 -10   19.30    9.30
  -3  -1  10   52.19   31.83
  -3  -1   9    9.22   21.20
  -3  -1   8   25.93   28.39
  -3  -1   7  138.94   39.22
  -3  -1   6   25.75   19.91
  -3  -1   5  738.56   73.88
  -3  -1   4    4.78   16.92
  -3  -1   3   13.90   15.96
  -3  -1   2   18.83   16.90
   3   1  -2    5.21   12.41
   3   1  -1  587.21   49.02
  -3  -1   1  599.59   49.43
  -3  -1   0   95.23   21.02
   3   1   0   93.90   22.72
   3   1   1 1526.93   38.61
   3   1   1 1584.03   80.96
  -3  -1  -1 1530.23   70.70
  -3  -1  -2  142.67   21.82
   3   1   2  132.23   25.48
   3   1   2  113.62   15.87
   3   1   3    0.89   15.49
  -3  -1  -3    2.13   10.22
   3   1   4   82.33   27.36
   3   1   5   -2.47   19.69
   3   1   6   93.20   35.60
   3   1   7  420.52   67.91
   3   1   8   82.68   39.58
   3   1   9   20.98   24.54
   3   1   9   -0.40    6.39
   3   1   9   -1.13    6.53
   3   1  10    6.74    6.71
   3   1  10   -2.30   19.62
   3   1  10   12.13    7.73
   3   1  11    5.20    6.69
   3   1  11    7.19    6.93
   3   1  12   14.36    7.08
   3   1  12   19.72    8.34
   3   1  13   -2.89    5.97
   3   1  13   -0.71    5.95
   3   1  14    7.51    5.83
   3   1  14    6.47    5.40
   3   1  15   19.49    6.00
  -3  -2  16    3.79    5.20
  -3  -2  15   -4.78    5.72
  -3  -2  15    7.72    7.44
  -3  -2  14    7.65    6.21
  -3  -2  13   -4.39    6.63
  -3  -2  12    2.82    6.49
   3   2 -12   15.39    8.18
   3   2 -11   30.68   10.25
  -3  -2  10   23.82   19.87
   3   2 -10   24.18    9.58
  -3  -2   9    4.81   23.57
   3   2  -9    1.94    6.28
  -3  -2   8   26.41   27.69
  -3  -2   7   11.19   19.60
  -3  -2   6  167.77   40.48
  -3  -2   5   23.96   19.00
  -3  -2   4   49.32   23.16
   3   2  -3   78.19   23.80
  -3  -2   3   82.60   25.19
   3   2  -2  566.38   52.26
   3   2  -1  293.69   37.91
  -3  -2   1  254.29   33.91
   3   2   0  215.04   32.39
  -3  -2   0  207.16   27.89
   3   2   1  355.34   32.71
   3   2   1  435.85   46.53
  -3  -2  -1  398.12   35.03
  -3  -2  -2   64.34   13.99
   3   2   2   85.95   18.14
   3   2   2   71.55   15.71
   3   2   2   77.74   23.40
   3   2   3  141.15   29.94
   3   2   4   61.70   24.53
   3   2   4   92.62   30.71
   3   2   5   88.07   30.64
   3   2   5  111.93   33.75
   3   2   6  190.53   44.35
   3   2   7  172.16   46.17
   3   2   8  -16.24   29.20
   3   2   8    6.48    6.40
   3   2   9  -14.63   25.22
   3   2   9    6.00    7.45
   3   2   9    3.46    7.82
   3   2  10   -5.98    7.02
   3   2  10   13.44    8.67
   3   2  11   -7.32    6.86
   3   2  11    5.97    6.93
   3   2  12   11.08    6.98
   3   2  12   20.73    8.05
   3   2  13    7.42    6.03
   3   2  13   18.97    7.07
   3   2  14    0.77    5.51
   3   2  15   -4.89    4.46
  -3  -3  16   11.91    6.15
  -3  -3  15   -4.60    5.99
  -3  -3  15    4.91    6.94
  -3  -3  14    7.16    6.51
  -3  -3  13   15.50    7.78
  -3  -3  12   17.91    8.54
   3   3 -12   10.45    8.89
   3   3 -11   52.64   13.02
  -3  -3  10  -27.23   30.36
   3   3 -10   -2.58    7.53
  -3  -3   9   28.53   22.29
   3   3  -9    4.41    6.90
  -3  -3   8    2.99   22.34
  -3  -3   7  214.17   48.97
  -3  -3   6   32.92   19.67
  -3  -3   5  225.95   43.34
   3   3  -4  220.53   37.64
  -3  -3   4  207.80   40.45
   3   3  -3    9.07   16.89
   3   3  -2  282.82   41.06
   3   3  -1   10.68   15.18
  -3  -3   1   17.19   13.79
   3   3   0  -21.54   18.29
  -3  -3   0  -12.44   12.05
   3   3   0   -7.50   13.53
  -3  -3  -1  433.78   35.28
   3   3   1  447.52   42.93
   3   3   1  483.94   50.43
   3   3   2  123.37   29.49
   3   3   3   15.65   17.92
   3   3   4   71.52   28.12
   3   3   4   43.62   22.73
   3   3   4   50.08   21.07
   3   3   5    4.17   16.74
   3   3   5  -13.33   22.75
   3   3   6   13.76   17.18
   3   3   7    2.62   22.02
   3   3   8   72.65   13.62
   3   3   8   75.54   35.49
   3   3   8   87.38   12.75
   3   3   9   33.34   10.60
   3   3   9    2.70   26.86
   3   3   9   17.85    8.23
   3   3  10    1.82    6.78
   3   3  10   -5.54    7.81
   3   3  11   17.85    8.74
   3   3  11   18.82    8.95
   3   3  12   37.01   10.21
   3   3  13   19.64    7.91
   3   3  14    5.55    5.70
   3   3  15  -13.00    5.32
  -3  -4  16   -2.68    4.14
  -3  -4  15   21.74    7.25
  -3  -4  15   17.23    7.15
  -3  -4  14   24.65    9.19
  -3  -4  13  114.00   17.83
   3   4 -12   -2.06    7.73
   3   4 -11   10.12    9.11
   3   4 -10   27.11   11.05
   3   4 -10    5.29   16.56
  -3  -4  10   31.77   20.90
   3   4  -9    8.37    6.74
  -3  -4   9   41.61   28.44
  -3  -4   8   -4.46   20.13
   3   4  -8   10.41    7.64
  -3  -4   7   14.55   20.59
   3   4  -7   21.71   16.63
  -3  -4   6   26.90   22.03
   3   4  -6   19.64   21.01
  -3  -4   5    2.28   14.80
   3   4  -5    4.37   16.66
  -3  -4   4  -12.34   16.66
   3   4  -4    9.70   17.92
   3   4  -3  259.25   42.07
   3   4  -2  112.18   28.11
   3   4  -2  124.03   29.47
   3   4  -1   20.91   16.38
  -3  -4   1   34.36   16.20
   3   4  -1   15.20   16.02
   3   4   0  121.46   27.67
   3   4   0  128.03   29.40
   3   4   1   17.77   18.17
   3   4   1    5.86   13.69
   3   4   2   36.57   20.76
   3   4   3  146.49   38.04
   3   4   3  136.63   33.66
   3   4   4  111.97   34.72
   3   4   4   92.11   30.43
   3   4   5  -23.15   23.19
   3   4   5    7.29   16.16
   3   4   6    5.15   16.46
   3   4   7    5.59   20.74
   3   4   7    9.81    6.62
   3   4   8   63.55   12.79
   3   4   9   -0.74    6.96
   3   4  10   22.24    9.41
   3   4  11   18.79    9.20
   3   4  12   13.08    7.62
   3   4  13   69.00   10.59
   3   4  13  -12.20   15.34
   3   4  14    4.58    4.91
   3   4  15   18.90    4.93
  -3  -5  16    0.13    4.86
  -3  -5  16    3.89    4.04
  -3  -5  15    2.13    5.58
  -3  -5  14   14.16    8.50
  -3  -5  13   10.63    7.39
   3   5 -12    4.29    8.23
   3   5 -11   21.94   10.92
   3   5 -11    1.35    7.87
   3   5 -10   32.56   11.90
   3   5  -9    3.73    7.20
   3   5  -9  -14.70   22.50
   3   5  -9  -31.96   24.60
   3   5  -8   75.05   13.69
   3   5  -8   59.00   33.63
   3   5  -8   82.24   33.77
   3   5  -7   -3.35   17.12
   3   5  -7  -10.57   21.47
   3   5  -6   40.75   26.99
   3   5  -6   26.85   22.70
   3   5  -5    3.64   15.84
   3   5  -5   -1.48   20.14
   3   5  -4  105.24   33.00
   3   5  -4  105.01   30.32
   3   5  -3   -6.36   16.96
   3   5  -3   25.63   18.97
   3   5  -2  238.11   43.04
   3   5  -2  235.79   40.53
   3   5  -1   33.99   21.26
   3   5  -1   44.60   20.19
   3   5   0  330.41   46.57
   3   5   0  343.79   49.03
   3   5   1   -4.50   17.38
   3   5   2    4.93   14.58
   3   5   3   12.56   14.83
   3   5   4    7.57   17.65
   3   5   5    3.41   25.68
   3   5   6   21.76    8.75
   3   5   7   49.33   11.58
   3   5   8   33.05   10.40
   3   5   9   10.61    8.43
   3   5  10    1.82    7.18
   3   5  11   15.51    7.81
   3   5  12   51.66   10.42
   3   5  13  -20.69   14.18
   3   5  13   56.15    9.08
   3   5  14   14.69    5.50
  -3  -6  15    6.30    6.65
  -3  -6  14    8.09    7.41
  -3  -6  13   24.09   11.08
   3   6 -12   53.74   12.60
   3   6 -11   69.41   16.53
   3   6 -11   97.54   15.10
   3   6 -10   58.19   13.89
   3   6  -9   28.34   10.59
   3   6  -8  114.05   17.06
   3   6  -8  124.21   45.95
   3   6  -8   98.19   37.04
   3   6  -7   73.86   32.90
   3   6  -7  110.01   17.16
   3   6  -7   95.45   36.56
   3   6  -6  -11.53   18.70
   3   6  -6   18.99   20.63
   3   6  -5   17.07   19.01
   3   6  -5   -3.32   18.76
   3   6  -4   11.74   17.38
   3   6  -4   43.92   24.16
   3   6  -3   12.89   15.53
   3   6  -3    8.80   20.29
   3   6  -2   47.79   27.64
   3   6  -2   51.32   22.91
   3   6  -1   16.79   14.16
   3   6  -1   50.67   30.60
   3   6   0   21.25   18.22
   3   6   1  -14.67   15.78
   3   6   2   -2.83   16.90
   3   6   3  -13.06   19.72
   3   6   4    9.77   16.24
   3   6   6   -2.63    6.53
   3   6   7   14.02    8.57
   3   6   8   24.96    9.46
   3   6   9   37.46   10.32
   3   6  10   50.23   10.91
   3   6  11   -0.04    5.68
   3   6  11    5.41   17.38
   3   6  12    0.76    5.17
   3   6  12  -17.08   17.78
   3   6  13  -13.06   12.41
   3   6  13   14.65    5.73
   3   6  14   13.53    4.83
  -3  -7  15   18.98    7.86
  -3  -7  14   37.51   10.25
   3   7 -13    2.40    7.99
  -3  -7  13   12.08    9.86
   3   7 -12   18.02    9.68
  -3  -7  12   26.38   11.98
   3   7 -11   85.11   15.05
   3   7 -10   30.22   10.67
   3   7 -10   38.27   12.43
   3   7  -9    1.98    7.14
   3   7  -8  156.71   20.67
   3   7  -7   -1.06   24.73
   3   7  -7   66.06   18.85
   3   7  -7   65.18   13.72
   3   7  -7   44.44   21.95
   3   7  -6   52.99   12.77
   3   7  -6   64.18   39.90
   3   7  -6   73.97   20.18
   3   7  -6   51.87   29.28
   3   7  -5   11.27    7.32
   3   7  -5    2.54    6.83
   3   7  -5   12.54   11.79
   3   7  -5   23.60   26.89
   3   7  -5   14.50   19.27
   3   7  -4   53.61   25.76
   3   7  -4   55.07   28.12
   3   7  -4   41.22    7.36
   3   7  -4   56.28   15.67
   3   7  -3    0.68    4.45
   3   7  -3   31.18   27.00
   3   7  -3   17.67   17.85
   3   7  -2   59.75   27.80
   3   7  -1  166.03   38.85
   3   7   0   11.69   16.82
   3   7   1   30.23   23.60
   3   7   2    7.45   20.75
   3   7   3  -27.53   23.59
   3   7   4   22.56   23.51
   3   7   7   87.43   13.73
   3   7   8   10.40    7.71
   3   7   9   25.74    9.27
   3   7   9   12.62   21.35
   3   7  10    7.56   19.50
   3   7  10    7.75    7.16
   3   7  11   -1.73    5.44
   3   7  11  -21.84   19.65
   3   7  12   11.28    5.39
   3   7  12   10.18   14.96
   3   7  13   10.82    4.76
  -3  -8  14   30.62    9.27
  -3  -8  13    4.41    7.49
   3   8 -13   -1.48    7.23
   3   8 -12  -10.71    8.71
  -3  -8  12   -0.21    7.78
   3   8 -11   15.80    9.91
   3   8 -10   64.71   13.34
   3   8  -9   13.84    9.53
   3   8  -9   14.95    8.97
   3   8  -8   45.57   12.78
   3   8  -7    8.35   12.30
   3   8  -7    2.83    6.47
   3   8  -6   -4.91   14.80
   3   8  -6    0.74    7.09
   3   8  -5  -22.45   33.04
   3   8  -5    1.78   12.86
   3   8  -4   12.89    8.50
   3   8  -4   13.11   13.63
   3   8  -4   17.22    5.83
   3   8  -3   40.15   21.04
   3   8  -3   31.21   15.93
   3   8  -3   39.93    7.70
   3   8  -2   -2.85   18.61
   3   8  -2   22.34    7.08
   3   8  -2   16.29   16.00
   3   8  -1  107.77   37.45
   3   8  -1  109.87   24.12
   3   8   0   12.56   17.24
   3   8   0    1.84   12.45
   3   8   1   13.61   16.63
   3   8   1    8.93   12.96
   3   8   1   -2.63   18.48
   3   8   2    3.10   16.45
   3   8   2   -0.33   12.42
   3   8   2   -9.64   21.89
   3   8   3    8.21   20.16
   3   8   3   43.16   17.16
   3   8   3    1.76   18.75
   3   8   4  -10.27   20.75
   3   8   5   50.01   30.69
   3   8   6   27.73   23.32
   3   8   7   17.58   26.31
   3   8   8   -3.63    6.03
   3   8   8    5.11   20.14
   3   8   9   -3.61    5.75
   3   8   9   20.73   19.83
   3   8  10    4.99    5.67
   3   8  10    6.79   17.79
   3   8  11  -10.47    5.40
   3   8  11   22.11   15.99
   3   8  12  -28.36   14.07
  -3  -9  14    3.89    5.53
  -3  -9  13   -3.65    6.29
   3   9 -13   -6.95    6.43
   3   9 -12   -0.96    7.11
  -3  -9  12   10.05    7.77
   3   9 -11    5.76    8.69
   3   9 -10    7.80    8.61
   3   9  -9    8.17    8.62
   3   9  -8   41.45   11.29
   3   9  -8   16.18   13.72
   3   9  -8   28.57   10.70
   3   9  -7    5.86   14.85
   3   9  -7   -0.31    7.36
   3   9  -6   12.27   13.52
   3   9  -6    4.83    8.01
   3   9  -5   -7.57   15.96
   3   9  -4    1.78   15.88
   3   9  -3   -8.89   13.75
   3   9  -3   -3.74    5.76
   3   9  -2  -13.18   17.25
   3   9  -2   11.77    5.97
   3   9  -1   -8.71   13.81
   3   9  -1    4.74    6.07
   3   9   0    0.24   15.46
   3   9   0    8.88   16.05
   3   9   1   13.02   18.14
   3   9   1   10.02   16.62
   3   9   2   26.07   19.34
   3   9   2    4.82   15.52
   3   9   3  -10.69   25.28
   3   9   3   19.41   14.53
   3   9   4  120.17   34.00
   3   9   5   39.93   24.15
   3   9   6   25.83   23.71
   3   9   7   -7.61   20.25
   3   9   8   41.17   24.62
   3   9   9  -11.66   16.99
   3   9  10  -20.05   17.20
   3   9  11   -0.84   11.75
  -3 -10  13    6.78    5.91
   3  10 -13  -11.03    6.13
  -3 -10  12    7.37    7.06
   3  10 -12   -9.15    6.81
   3  10 -11   35.58   10.08
  -3 -10  11   14.24    8.50
   3  10 -10    9.89    7.91
   3  10  -9   17.99    9.93
   3  10  -8   13.18    8.47
   3  10  -8   16.78   13.91
   3  10  -7   34.95   11.28
   3  10  -7    8.44   17.81
   3  10  -6    8.50   19.38
   3  10  -5   -5.52   14.53
   3  10  -4   12.26   23.15
   3  10  -3   -1.69   19.01
   3  10  -3   33.11    7.53
   3  10  -2    0.21   17.46
   3  10  -2   13.56    7.64
   3  10  -1    7.45   23.04
   3  10  -1   67.04    9.56
   3  10   0   -0.42   16.78
   3  10   0   13.77    6.65
   3  10   0  -16.13   17.77
   3  10   1    0.23   16.14
   3  10   1   57.11   23.41
   3  10   2   46.81   24.76
   3  10   2    0.67   13.88
   3  10   3    8.05   20.61
   3  10   3   15.36   16.52
   3  10   4   31.61   26.13
   3  10   5   28.75   25.07
   3  10   6   -4.29   19.57
   3  10   7   19.47   21.63
   3  10   8  -14.93   18.00
   3  10   9   -8.75   15.63
   3  10  10  -21.44   13.04
   3  11 -12   14.29    7.25
   3  11 -11    7.16    6.17
  -3 -11  11   -6.20    6.29
   3  11 -10   29.96    8.56
  -3 -11  10    7.03    6.52
   3  11  -9   20.01    7.89
   3  11  -8   14.80    9.36
   3  11  -8   -3.32   10.56
   3  11  -7  -15.81    8.81
   3  11  -7   12.80   14.59
   3  11  -6   22.48    9.52
   3  11  -6   -1.09   14.40
   3  11  -5   -3.48    8.34
   3  11  -5   -5.11   17.86
   3  11  -4   17.28   23.26
   3  11  -4   44.28   11.03
   3  11  -3  -11.98   20.49
   3  11  -2    8.94   20.58
   3  11  -1  -10.11   14.91
   3  11  -1   17.11    6.32
   3  11   0    7.50   15.37
   3  11   0    4.92    5.74
   3  11   0   -9.05   17.46
   3  11   1   -2.15   14.62
   3  11   1    6.03    5.95
   3  11   1   23.73   21.52
   3  11   2   -4.88   12.73
   3  11   2    7.92    5.34
   3  11   2   10.14   20.89
   3  11   3    3.26   13.13
   3  11   3  -16.07    6.67
   3  11   4   -7.67    5.40
   3  11   4   22.02   20.54
   3  11   5   -0.30    4.60
   3  11   5   17.86   22.66
   3  11   6   17.06    4.62
   3  11   6  -14.85   17.74
   3  11   7    0.11   16.01
   3  11   8   10.81   14.77
   3  11   9   -1.99   11.59
   3  12 -11   26.88    7.25
   3  12 -10   33.13    8.58
   3  12  -9   14.03    7.81
   3  12  -8   18.62    8.56
   3  12  -8   12.52   12.71
   3  12  -7   -0.73    7.84
   3  12  -7   -2.47   11.82
   3  12  -6   17.50    7.91
   3  12  -6   -2.29   15.67
   3  12  -5   26.16    9.27
   3  12  -5   -5.00   15.17
   3  12  -4  -21.52   19.41
   3  12  -3    2.58   17.06
   3  12  -2  -15.65   15.97
   3  12  -1   -6.80   16.01
   3  12   0    2.16   13.91
   3  12   0    1.17   24.07
   3  12   1   -1.09   14.48
   3  12   1    4.12    5.05
   3  12   1  -12.34   20.32
   3  12   2   12.25    5.61
   3  12   2   28.01   18.87
   3  12   3   -5.51    5.60
   3  12   3  -28.57   19.84
   3  12   4    2.36    4.47
   3  12   4   17.64   15.21
   3  12   5    3.29   15.67
   3  12   6   -7.26   13.38
   3  12   7   -3.47   11.80
   3  13  -7  -12.19   11.33
   3  13  -6    3.65   10.86
   3  13  -5    6.30   12.96
   3  13  -4   12.70   16.17
   3  13  -3   -4.22   15.62
   3  13  -2    2.70   13.47
   3  13  -1    2.44   14.58
   3  13   0   -3.90   12.23
   3  13   1  -15.71   14.98
   3  13   1  -36.47   35.51
   3  13   2   37.49   29.32
   3  13   3    1.92   22.68
   3  13   4    6.53   19.55
   3  13   5   14.25   16.74
   3  14  -6    0.60    9.95
   3  14  -5  -12.12   12.72
   3  14  -4   -2.10   12.00
   3  14  -3  -17.13   12.84
   3  14  -2   -0.95   12.00
   3  14  -1    5.08   11.67
   3  14   0   -5.69   10.37
  -4  17  -1    6.36    7.44
  -4  17  -2    2.19    7.51
  -4  16   5  -20.18   15.78
  -4  16   4    1.72   17.30
  -4  16   3   11.60   18.42
  -4  16   2   -5.14    8.32
  -4  16   2   17.87   18.95
  -4  16   1   21.09   11.65
  -4  16   1   20.91   22.95
  -4  16   0    3.95    8.27
  -4  16  -1    9.77   21.00
  -4  16  -1    1.37    8.52
  -4  16  -2    0.74   20.47
  -4  16  -2   14.68    8.88
  -4  16  -3   26.41   12.06
  -4  16  -3   -0.90   19.31
  -4  16  -4    5.26    8.75
  -4  16  -5   15.34   10.27
  -4  16  -6   -0.94    7.69
  -4  16  -7   12.74    8.70
  -4  15   7  -11.35   11.35
  -4  15   6   -6.83   10.31
  -4  15   5    7.99   10.80
  -4  15   4    1.98    8.56
  -4  15   4   -9.60   11.36
  -4  15   3   17.04   10.70
  -4  15   3    1.25   11.66
  -4  15   2    1.62   11.52
  -4  15   2   -7.13    9.69
  -4  15   1   -8.20   21.14
  -4  15   1    4.32   12.89
  -4  15   1   20.84   12.83
  -4  15   0    6.93   11.23
  -4  15   0  -16.75   22.67
  -4  15   0   -0.25   15.87
  -4  15  -1  -10.99   20.60
  -4  15  -1   -5.37   10.66
  -4  15  -2   31.78   14.09
  -4  15  -2   -0.59   23.08
  -4  15  -3    4.06   20.11
  -4  15  -3    4.45   10.18
  -4  15  -4    4.94   20.08
  -4  15  -4   -1.90    9.63
  -4  15  -5    4.94    9.65
  -4  15  -5   12.01   20.98
  -4  15  -6   -2.05    8.36
  -4  15  -7   13.19    8.61
  -4  15  -8   27.28   11.24
  -4  15  -9   28.82   11.56
  -4  14   8   -8.31    7.78
  -4  14   7    1.87    7.81
  -4  14   6   18.21   11.18
  -4  14   5   -0.50    9.35
  -4  14   5    8.47   11.22
  -4  14   4    4.08   10.68
  -4  14   4   -4.66    9.38
  -4  14   3   -2.12    9.39
  -4  14   3  -11.99   11.30
  -4  14   2  -21.44   27.94
  -4  14   2   -0.22    8.93
  -4  14   2  -14.65   13.41
  -4  14   1    2.92   22.00
  -4  14   1   -9.07   12.60
  -4  14   1   -2.78   11.39
  -4  14   0   16.35   24.89
  -4  14   0   51.31   17.70
  -4  14   0   40.54   13.30
  -4  14  -1   -1.22    9.40
  -4  14  -1   -8.74   12.06
  -4  14  -1   -1.84   19.88
  -4  14  -2    0.66   20.88
  -4  14  -2    2.64    9.90
  -4  14  -3    0.68   21.63
  -4  14  -3   19.13   13.23
  -4  14  -4   11.27   12.63
  -4  14  -4  -14.05   22.91
  -4  14  -5   16.88   20.52
  -4  14  -5   -1.70   11.28
  -4  14  -6   10.67   12.38
  -4  14  -6   22.97   21.78
  -4  14  -7   24.56   12.88
  -4  14  -7   16.91    7.56
  -4  14  -8   24.86   12.88
  -4  14  -9   -6.41    9.30
  -4  14 -10   -9.80    8.77
  -4  14 -11   14.77    8.59
  -4  13   9    3.11    7.43
  -4  13   8    3.89    8.17
  -4  13   7    4.61   10.71
  -4  13   6    6.08   10.95
  -4  13   5   11.13   10.58
  -4  13   5   -1.71   11.45
  -4  13   4   -0.09   12.50
  -4  13   4    5.72   11.39
  -4  13   3   33.22   24.20
  -4  13   3    0.17    9.77
  -4  13   2   -1.24   22.79
  -4  13   2   23.85   14.26
  -4  13   2   21.43   12.04
  -4  13   1   14.70   21.80
  -4  13   1   10.02   12.05
  -4  13   1   -8.06   12.93
  -4  13   0    5.38   11.37
  -4  13   0    3.49   17.81
  -4  13   0  -27.87   13.29
  -4  13  -1   -0.74   18.81
  -4  13  -1    7.74   10.47
  -4  13  -1    8.88   12.64
  -4  13  -2  -11.87   19.09
  -4  13  -2    3.45   10.53
  -4  13  -3    6.76   18.59
  -4  13  -3   -2.12   12.11
  -4  13  -4   50.81   26.51
  -4  13  -4   29.26   15.77
  -4  13  -5    0.26    9.68
  -4  13  -5    2.57   19.52
  -4  13  -5   -2.54    7.94
  -4  13  -6  116.24   28.15
  -4  13  -6  131.29   15.05
  -4  13  -7    5.60   16.21
  -4  13  -7  -10.89    8.70
  -4  13  -8   15.20    8.40
  -4  13  -8   16.69    8.83
  -4  13  -9    1.91    6.38
  -4  13  -9   -1.57    7.31
  -4  13 -10   25.38    8.98
  -4  13 -11    3.02    6.03
  -4  13 -12   85.13   11.83
  -4  12  11    3.71    5.24
  -4  12  10   -4.73    6.69
  -4  12  10    0.18    5.21
  -4  12   9   -2.03    8.10
  -4  12   9    2.02    5.60
  -4  12   8   -7.71    7.29
  -4  12   8   -6.74    9.87
  -4  12   7  -10.12    8.06
  -4  12   7   -3.51   12.44
  -4  12   6   30.95   16.31
  -4  12   6   37.77   10.69
  -4  12   6   18.10   14.09
  -4  12   5   10.81   13.30
  -4  12   5    1.17    6.63
  -4  12   5    8.51   12.95
  -4  12   4   19.97   29.88
  -4  12   4   -6.19   11.85
  -4  12   4   -7.91    7.67
  -4  12   4   10.75   12.87
  -4  12   3   -5.81   10.33
  -4  12   3   20.24   27.09
  -4  12   3   -3.81   11.76
  -4  12   2    6.61   19.69
  -4  12   2    2.31    9.48
  -4  12   2   12.14   13.80
  -4  12   2  -47.02  103.66
  -4  12   1   38.27   21.54
  -4  12   1   82.11   19.02
  -4  12   1   39.38   17.54
  -4  12   1   27.39  110.26
  -4  12   0   60.79   23.10
  -4  12   0   51.92   19.06
  -4  12   0   77.28   15.77
  -4  12  -1   99.21   18.95
  -4  12  -1  113.75   30.14
  -4  12  -1  103.31   24.49
  -4  12  -2   20.90   19.54
  -4  12  -2   11.35   13.43
  -4  12  -3   24.32   22.27
  -4  12  -3    0.63   12.39
  -4  12  -4  -10.44   23.05
  -4  12  -5    9.26   17.18
  -4  12  -5   -9.24    8.90
  -4  12  -6   17.60    9.79
  -4  12  -6   -3.52   16.09
  -4  12  -6    6.60    8.48
  -4  12  -7  -12.11   18.51
  -4  12  -7   15.23   10.10
  -4  12  -8   30.12   10.41
  -4  12  -9   21.77   10.50
  -4  12 -10   27.32   10.78
  -4  12 -10   27.16   10.37
  -4  12 -11   33.16   10.63
  -4  12 -12   33.52    9.85
  -4  12 -13    3.98    5.96
  -4  11  12    0.02    5.00
  -4  11  11   -1.99    6.14
  -4  11  11    1.43    4.77
  -4  11  10    1.72    5.75
  -4  11  10   -7.06    7.52
  -4  11   9    1.81    6.21
  -4  11   9   -5.41    9.42
  -4  11   8    2.54    6.16
  -4  11   8  -18.52   13.20
  -4  11   7   23.20    8.87
  -4  11   7   17.30   14.59
  -4  11   6   35.52   16.09
  -4  11   6   22.11    8.53
  -4  11   6   25.77   14.23
  -4  11   5   -4.32   10.12
  -4  11   5    1.73    7.04
  -4  11   5    0.36   12.67
  -4  11   5   -1.33   80.03
  -4  11   4   15.63   27.69
  -4  11   4   10.80   12.41
  -4  11   4    4.53    6.84
  -4  11   4    1.15   11.24
  -4  11   3    6.43   23.10
  -4  11   3   11.45   10.30
  -4  11   3    5.70    6.57
  -4  11   3    3.79   11.66
  -4  11   2   21.10   13.21
  -4  11   2   18.83   19.79
  -4  11   2   54.93   16.78
  -4  11   1    0.70    9.55
  -4  11   1   -0.85   19.94
  -4  11   1  -18.85   22.20
  -4  11   1   -7.40   11.11
  -4  11   0  251.97   36.65
  -4  11   0  188.54   34.50
  -4  11   0  228.39   25.36
  -4  11  -1   31.93   11.09
  -4  11  -1   14.07   16.05
  -4  11  -1   28.35   19.07
  -4  11  -1    0.70   25.57
  -4  11  -2    4.85   16.88
  -4  11  -2   15.05   14.63
  -4  11  -2   -9.47   18.71
  -4  11  -3   41.26   21.15
  -4  11  -3    6.54   24.58
  -4  11  -4   18.59   22.22
  -4  11  -4   15.44    9.00
  -4  11  -5   -0.67   17.70
  -4  11  -5   28.78   10.91
  -4  11  -6   27.41   20.17
  -4  11  -6   60.06   13.26
  -4  11  -7   -3.21   13.43
  -4  11  -7    0.47    8.91
  -4  11  -8   38.39   12.10
  -4  11  -9   76.22   13.77
  -4  11 -10   45.30   11.47
  -4  11 -11   14.27    8.39
  -4  11 -12   24.84    9.67
  -4  11 -13   17.02    7.95
  -4  11 -14   21.96    7.41
  -4  10  13    3.43    4.95
  -4  10  12   -2.62    5.15
  -4  10  11   -6.71    7.14
  -4  10  11    1.72    5.42
  -4  10  10   -0.69    5.14
  -4  10  10    1.67    7.84
  -4  10  10   -7.79    6.96
  -4  10   9   36.94   10.53
  -4  10   9   24.36   14.31
  -4  10   8    9.58   10.93
  -4  10   8   14.51    9.28
  -4  10   7   -5.08    6.59
  -4  10   7    3.69    9.56
  -4  10   7   -5.36   11.37
  -4  10   6    8.08   11.06
  -4  10   6   -0.55    6.74
  -4  10   6   -6.64   12.49
  -4  10   5   39.99   15.44
  -4  10   5   35.59   14.25
  -4  10   4    8.29   15.69
  -4  10   4   32.98   16.27
  -4  10   4   19.58    8.40
  -4  10   4   11.24   12.15
  -4  10   3   28.43   15.15
  -4  10   3   14.69   19.70
  -4  10   3   18.19    7.22
  -4  10   3   25.64   11.29
  -4  10   3   19.04   69.29
  -4  10   2  119.37   28.02
  -4  10   2   96.39   23.52
  -4  10   2   38.44   24.25
  -4  10   2  113.40   20.25
  -4  10   2   60.72   73.15
  -4  10   1   16.25   13.28
  -4  10   1   -0.18   18.06
  -4  10   1    1.82   16.83
  -4  10   1   -2.32   11.76
  -4  10   0   32.80   18.10
  -4  10   0   24.26   13.33
  -4  10   0   19.22   18.24
  -4  10  -1   24.12   18.20
  -4  10  -1    2.29    9.63
  -4  10  -1   19.08   18.04
  -4  10  -2    5.24   14.95
  -4  10  -2    8.48   20.50
  -4  10  -3    1.25   15.31
  -4  10  -3   -9.93   20.78
  -4  10  -4  101.24   27.03
  -4  10  -4  159.04   43.32
  -4  10  -5    0.90   14.94
  -4  10  -5   16.05   10.08
  -4  10  -6   24.05   20.96
  -4  10  -6  117.59   17.17
  -4  10  -7    8.03   10.06
  -4  10  -8   -0.68    8.93
  -4  10  -9    8.13   10.17
  -4  10 -10    1.74    8.64
  -4  10 -11   12.76    9.45
   4 -10  12    9.98    5.60
   4 -10  13    3.08    4.54
  -4  10 -13   -1.51    7.03
  -4  10 -14    7.79    6.87
  -4   9  13   -4.34    5.79
  -4   9  12    0.64    5.04
  -4   9  12    1.80    5.66
  -4   9  11   -8.10    6.56
  -4   9  11    8.39    7.42
  -4   9  10   19.27    7.41
  -4   9  10   -0.24    9.09
  -4   9   9    0.31    6.03
  -4   9   9   24.27   13.28
  -4   9   8   59.97   11.81
  -4   9   8   32.06   15.11
  -4   9   7   59.04   19.68
  -4   9   7   41.87   14.10
  -4   9   6  180.74   29.22
  -4   9   6  112.12   36.27
  -4   9   6  155.29   22.43
  -4   9   5   35.15   24.97
  -4   9   5   10.63   13.33
  -4   9   5   20.34    8.00
  -4   9   5   17.14   10.87
  -4   9   4   61.18   18.25
  -4   9   4   62.79   26.20
  -4   9   4   55.32   10.38
  -4   9   4   77.75   15.10
  -4   9   3    1.84    8.34
  -4   9   3  -15.59   21.13
  -4   9   2   75.95   25.96
  -4   9   1   45.81   22.90
  -4   9   1   53.84   21.82
  -4   9   0  -17.90   22.30
  -4   9   0   22.66   23.47
  -4   9  -1  -11.91   20.86
  -4   9  -2   -7.86   25.46
  -4   9  -3   36.46   21.52
  -4   9  -4    7.39   16.19
  -4   9  -4   15.82   22.15
  -4   9  -5   93.83   17.38
  -4   9  -5  134.01   41.77
  -4   9  -5  148.42   17.43
  -4   9  -6   -8.82   14.95
  -4   9  -6    5.13    9.48
  -4   9  -6   -8.48   27.78
  -4   9  -6   11.80    8.98
  -4   9  -7   12.97   23.85
  -4   9  -7    9.11    9.39
  -4   9  -8   19.89   11.48
  -4   9  -9  -20.67   12.78
   4  -9  10   30.44    9.62
  -4   9 -10   32.88   11.59
   4  -9  11   20.90    8.03
  -4   9 -11   25.77   10.21
   4  -9  12    3.17    5.48
   4  -9  13    3.96    5.24
  -4   9 -13    9.56    8.33
   4  -9  14   -7.97    5.43
  -4   9 -14    3.26    6.16
  -4   8  14   25.24    6.71
  -4   8  13    5.98    5.56
  -4   8  12    8.06    6.18
  -4   8  11    3.57    5.94
  -4   8  10    5.13    6.73
  -4   8  10    1.54    8.92
  -4   8   9   -1.12    5.89
  -4   8   9  -15.75    9.97
  -4   8   8  132.86   17.78
  -4   8   8  102.44   19.85
  -4   8   7   -3.95    6.35
  -4   8   7   -5.12   11.72
  -4   8   7    1.72   10.18
  -4   8   6   68.93   23.43
  -4   8   6  102.69   36.14
  -4   8   6   93.40   16.91
  -4   8   5  153.80   19.29
  -4   8   5  167.58   26.98
  -4   8   5  119.14   35.62
  -4   8   4   34.53   23.87
  -4   8   3   53.90   24.44
  -4   8   3   48.58   19.35
  -4   8   2  145.83   33.54
  -4   8   2  102.17   25.43
  -4   8   1   24.62   16.92
  -4   8   1   22.29   13.82
  -4   8   0   57.20   22.20
  -4   8   0   88.59   31.23
  -4   8  -1   98.42   31.20
  -4   8  -1   85.45   29.88
  -4   8  -2  -20.86   23.52
  -4   8  -3  271.21   51.32
  -4   8  -4   59.01   29.91
  -4   8  -5  -14.39   22.10
  -4   8  -6  241.75   52.56
  -4   8  -6  202.87   18.85
  -4   8  -7   35.83   27.52
  -4   8  -7    0.32    8.72
  -4   8  -8   -9.15   11.02
   4  -8   9   24.41    9.44
  -4   8  -9   31.92   11.51
   4  -8  10   -0.10    7.89
  -4   8 -10   12.35    9.99
   4  -8  11   -1.35    6.85
  -4   8 -11   -0.85    8.31
   4  -8  12   24.88    8.39
   4  -8  13   65.19   12.01
   4  -8  14    1.05    5.42
  -4   8 -14    0.14    7.02
   4  -8  15   -7.24    5.49
  -4   8 -15  -12.75    6.82
  -4   7  15    7.92    5.43
  -4   7  14    5.35    4.36
  -4   7  14   -4.42    5.52
  -4   7  13    1.34    5.07
  -4   7  13    9.85    6.60
  -4   7  12    3.04    5.71
  -4   7  11   57.55   12.15
  -4   7  10   79.94   14.60
  -4   7  10   65.44   15.95
  -4   7   9   24.39    9.51
  -4   7   9   15.50   11.00
  -4   7   8   98.80   15.88
  -4   7   8   74.05   16.09
  -4   7   8   60.82   23.59
  -4   7   7   14.52   10.39
  -4   7   7   11.80    7.55
  -4   7   7   -6.49   25.00
  -4   7   7   -6.21   14.26
  -4   7   7    5.95    9.34
  -4   7   6   65.38   16.81
  -4   7   6   53.40   25.72
  -4   7   5   12.35   16.35
  -4   7   4   65.72   25.18
  -4   7   4   38.88   22.68
  -4   7   3   14.74   17.76
  -4   7   3    7.40   16.42
  -4   7   3   -4.90   12.18
  -4   7   2  219.18   38.63
  -4   7   2  234.83   40.84
  -4   7   2  208.90   34.28
  -4   7   1  -16.08   16.70
  -4   7   1    6.70   12.70
  -4   7   0   -7.42   13.89
  -4   7   0    3.66   16.78
  -4   7  -1   36.62   18.75
  -4   7  -1   21.65   16.46
  -4   7  -2   95.22   31.85
  -4   7  -2  113.67   30.94
  -4   7  -3  166.61   38.55
  -4   7  -4  103.07   33.88
  -4   7  -5   13.34   20.44
  -4   7  -6    9.50   24.63
  -4   7  -7    2.50   24.89
  -4   7  -7   -6.19   10.14
   4  -7   8    2.31    6.46
  -4   7  -8  -15.02   31.44
  -4   7  -8   32.51   12.19
   4  -7   9   36.60   10.45
  -4   7  -9   35.94   10.81
   4  -7  10   19.02    8.92
  -4   7 -10   18.74    9.84
   4  -7  11   -0.51    7.29
  -4   7 -11   -0.78    8.07
   4  -7  12   -3.90    6.56
   4  -7  13   13.49    8.06
   4  -7  14    0.28    5.74
  -4   7 -14   -2.64    7.16
   4  -7  15   25.82    7.10
  -4   6  15   15.78    5.05
  -4   6  14   33.64    7.45
  -4   6  14   19.12    7.49
  -4   6  13   97.65   14.70
  -4   6  12    1.37    6.54
  -4   6  11   -2.52    6.38
  -4   6  10    3.72    6.43
  -4   6  10    4.55    8.54
  -4   6   9    0.83    6.18
  -4   6   9  -17.12   17.22
  -4   6   9   11.84   11.03
  -4   6   8    7.07    7.01
  -4   6   8   19.01    8.43
  -4   6   8   35.12   22.87
  -4   6   8    6.02    9.36
  -4   6   7   -0.53    6.59
  -4   6   7    5.10    7.26
  -4   6   7  -15.16   25.01
  -4   6   7   -3.88   11.15
  -4   6   7  -19.21   22.70
  -4   6   6  -14.51   18.02
  -4   6   6   -5.19   16.54
  -4   6   6    1.91   13.56
  -4   6   5   22.48   17.71
  -4   6   5   40.95   24.37
  -4   6   5    2.12   13.46
  -4   6   4    4.24   11.84
  -4   6   4   -6.93   13.58
  -4   6   3   77.86   23.83
  -4   6   3   62.26   19.76
  -4   6   2   22.13   16.48
  -4   6   2    7.72   14.18
  -4   6   2   40.67   19.19
  -4   6   1   31.43   15.29
  -4   6   1   32.45   17.49
  -4   6   0   22.40   17.28
  -4   6   0   17.10   13.27
  -4   6  -1   16.21   15.69
  -4   6  -1   40.13   21.12
  -4   6  -2   25.33   18.34
  -4   6  -2   37.08   20.98
  -4   6  -3  113.85   36.53
  -4   6  -3  134.67   35.80
   4  -6   4   61.97   26.38
   4  -6   5    9.56   19.50
   4  -6   6   12.06   18.90
   4  -6   7   18.73   21.46
  -4   6  -7   23.03   11.26
   4  -6   8   75.75   13.42
   4  -6   8   73.80   31.87
  -4   6  -8   70.93   12.26
   4  -6   9   26.53   30.48
   4  -6   9    6.63    7.61
  -4   6  -9    3.52    8.64
   4  -6  10  614.51   36.73
  -4   6 -10  521.97   29.72
   4  -6  11   -1.96    7.94
   4  -6  12    1.38    7.21
   4  -6  13   31.91   10.60
  -4   6 -13   16.81    9.55
   4  -6  14    9.18    7.23
  -4   6 -14   -8.38    7.68
   4  -6  15   10.35    6.57
   4  -6  16   30.95    6.80
  -4   5  15   24.24    5.99
  -4   5  15   12.83    5.80
  -4   5  14   32.91    9.39
  -4   5  13    9.89    7.70
  -4   5  12   -0.77    6.54
  -4   5  11   28.50   10.55
  -4   5  11   12.28    8.72
  -4   5  10   88.19   16.39
  -4   5  10   84.55   14.78
  -4   5   9   -4.96    6.55
  -4   5   9   -6.21    6.87
  -4   5   9  -27.95   22.59
  -4   5   9    8.58    9.77
  -4   5   9  -22.43   20.26
  -4   5   8   96.02   33.52
  -4   5   8   94.13   15.54
  -4   5   8   97.54   14.79
  -4   5   8  106.56   33.38
  -4   5   8  120.09   16.90
  -4   5   7   38.41   19.48
  -4   5   7   16.45   15.25
  -4   5   7   37.93   20.42
  -4   5   6    0.97   15.94
  -4   5   6   -4.49   18.03
  -4   5   6   21.97   22.93
  -4   5   5  387.91   50.87
  -4   5   5  402.60   52.58
  -4   5   5  406.54   54.75
  -4   5   4   34.49   18.61
  -4   5   4   37.41   16.81
  -4   5   4   19.85   15.34
  -4   5   3    6.83   10.57
  -4   5   3    4.24   14.00
  -4   5   2  118.97   28.07
  -4   5   2  123.87   25.35
  -4   5   2   88.06   18.89
  -4   5   1   16.34   16.42
  -4   5   1    3.65   11.86
  -4   5   0   21.84   17.39
  -4   5   0   24.93   14.92
  -4   5  -1   91.82   25.98
  -4   5  -1  119.31   30.00
  -4   5  -2  415.53   54.57
  -4   5  -3   10.29   20.57
  -4   5  -4  132.22   37.78
   4  -5   4   90.78   28.16
   4  -5   5  218.01   43.91
   4  -5   6  179.41   39.66
   4  -5   7   -0.17   19.67
   4  -5   8  103.46   15.48
  -4   5  -8   94.97   13.91
   4  -5   8   94.36   33.68
   4  -5   9   16.62   22.28
   4  -5   9   56.93   12.59
  -4   5  -9   39.27   11.58
   4  -5  10  351.16   28.44
   4  -5  11   12.49    9.01
   4  -5  12   57.93   13.48
   4  -5  13   25.90    9.61
  -4   5 -13   25.28    9.01
   4  -5  14   59.03   11.40
   4  -5  15    7.63    6.33
   4  -5  16   27.74    6.78
  -4   4  16   66.50    7.39
  -4   4  15    4.39    5.62
  -4   4  15    5.30    5.05
  -4   4  14   13.02    7.14
  -4   4  13    3.93    6.72
  -4   4  13    4.69    7.42
  -4   4  12   46.47   12.36
  -4   4  12   40.93   11.80
  -4   4  11  114.78   17.27
  -4   4  11  105.56   16.71
  -4   4  10   13.71    7.66
  -4   4  10   15.53    8.67
  -4   4   9   -9.84    7.92
  -4   4   9    2.38    6.61
  -4   4   9    9.15   16.55
  -4   4   8   61.86   12.95
  -4   4   8   56.28   12.46
  -4   4   8   53.60   23.77
  -4   4   8   79.48   35.26
  -4   4   8   79.67   31.99
  -4   4   7    2.30   19.43
  -4   4   7   -2.13   15.99
  -4   4   7  -29.77   28.50
  -4   4   6   77.55   24.69
  -4   4   6   80.77   28.98
  -4   4   6   48.65   23.00
  -4   4   5   11.22   15.99
  -4   4   5   27.38   17.90
  -4   4   5   12.29   15.02
  -4   4   4    4.34   12.57
  -4   4   4   29.09   17.90
  -4   4   4   15.59   15.53
  -4   4   3   -0.34    9.72
  -4   4   3  -15.36   16.68
  -4   4   3   22.79   19.88
  -4   4   2   22.41   14.17
  -4   4   2   23.32   11.77
  -4   4   2   31.34   14.77
  -4   4   1   -3.27   11.24
  -4   4   1    3.12   13.03
  -4   4   0  125.32   28.59
  -4   4   0  106.68   23.90
  -4   4  -1  144.59   29.06
  -4   4  -2   40.07   20.18
  -4   4  -3   14.66   19.47
  -4   4  -4  172.84   41.81
   4  -4   5  -14.67   22.92
   4  -4   6   16.01   20.22
   4  -4   7  311.48   56.65
   4  -4   8  104.92   14.92
   4  -4   8  112.18   35.23
   4  -4   9   95.10   15.50
   4  -4   9   96.49   40.93
   4  -4  10  184.55   20.70
   4  -4  11   37.57   10.99
   4  -4  12  135.70   17.88
  -4   4 -12  129.40   18.05
   4  -4  13   31.75   10.84
   4  -4  14   78.91   12.59
   4  -4  15   30.29    8.27
   4  -4  16   40.88    7.52
  -4   3  16   12.25    5.35
  -4   3  15    2.78    5.88
  -4   3  14    6.05    6.09
  -4   3  14   12.48    9.12
  -4   3  13   -6.28    8.43
  -4   3  13    3.79    8.43
  -4   3  12   22.68   10.01
  -4   3  12   27.53   11.09
  -4   3  11  495.22   34.70
  -4   3  11  469.07   33.83
  -4   3  10   12.15    9.64
  -4   3  10  -18.56   24.03
  -4   3  10   -5.58    7.69
  -4   3   9    4.96    7.57
  -4   3   9    1.22    8.00
  -4   3   9   13.47   22.48
  -4   3   9   -1.29   22.73
  -4   3   8    4.96   14.39
  -4   3   8   30.76   26.21
  -4   3   7   69.19   27.18
  -4   3   7   73.60   27.28
  -4   3   7   59.23   29.52
  -4   3   6   -0.63   16.24
  -4   3   6   17.23   14.95
  -4   3   6   -1.32   18.16
  -4   3   5  132.09   31.82
  -4   3   5  144.08   36.04
  -4   3   5  104.75   24.17
  -4   3   4   30.32   17.72
  -4   3   4    8.90   14.95
  -4   3   4   21.31   13.54
  -4   3   3   37.28   19.61
  -4   3   3   21.70   18.90
  -4   3   3   16.00   11.08
  -4   3   2  -14.92   13.72
  -4   3   2    0.81   16.48
   4  -3  -2    3.94   10.64
   4  -3  -1   31.00   13.99
  -4   3   1   49.49   15.09
  -4   3   1   52.94   19.49
  -4   3   0   53.75   20.25
   4  -3   0   49.16   13.75
   4  -3   1   -1.65    8.44
  -4   3  -1   11.91   15.83
  -4   3  -2  749.90   63.14
   4  -3   2  627.06   42.39
  -4   3  -3   42.73   18.94
  -4   3  -4  196.55   40.17
   4  -3   5   21.97   22.36
   4  -3   6   30.42   20.97
   4  -3   7   -6.36   19.48
   4  -3   8   72.45   13.63
   4  -3   8   50.68   27.43
   4  -3   9  -10.03   22.83
   4  -3   9    4.86    7.05
   4  -3  10  137.69   18.83
   4  -3  11    8.18    8.39
   4  -3  12   34.71   11.54
   4  -3  13   16.72    9.44
   4  -3  14   17.58    8.07
   4  -3  15    6.69    6.04
   4  -3  16   15.56    5.62
  -4   2  16   -4.15    4.56
  -4   2  15   -5.69    6.25
  -4   2  14    6.52    7.21
  -4   2  14    2.82    6.84
  -4   2  13  114.19   17.38
  -4   2  13  109.37   17.55
  -4   2  12    4.86    7.42
  -4   2  12    4.23    9.19
  -4   2  11  111.16   17.07
  -4   2  11  114.37   17.89
  -4   2  10   48.55   12.74
  -4   2  10   44.47   26.01
  -4   2  10   32.52   28.48
  -4   2   9  119.82   17.56
  -4   2   9  102.59   33.32
  -4   2   9   93.32   38.26
  -4   2   8   27.72   22.63
  -4   2   8   16.46   21.62
  -4   2   7   10.78   16.51
  -4   2   7   12.36   20.22
  -4   2   6  379.51   54.54
  -4   2   6  370.16   57.53
  -4   2   5  216.29   40.10
  -4   2   5  194.53   41.95
  -4   2   4   44.85   19.95
  -4   2   4   42.14   20.98
  -4   2   3   38.21   16.94
  -4   2   3   26.88   17.04
   4  -2  -2  260.65   32.89
  -4   2   2  281.61   38.75
  -4   2   1  174.61   30.75
   4  -2  -1  154.86   25.30
   4  -2   0   76.84   19.83
  -4   2   0   94.16   25.56
   4  -2   1   -3.62   11.19
  -4   2  -1    2.82   17.49
   4  -2   2   45.43   15.77
  -4   2  -2   47.76   21.45
   4  -2   3   15.33   16.27
  -4   2  -3   -3.95   16.98
  -4   2  -4    1.73   15.97
   4  -2   5   79.11   29.33
   4  -2   6    1.39   19.78
   4  -2   7   -7.01   22.06
   4  -2   8    9.98   25.71
   4  -2   8   22.01    7.13
   4  -2   9  146.76   18.98
   4  -2   9  107.70   36.91
   4  -2  10   12.77    9.41
   4  -2  11    5.24    8.15
   4  -2  12    3.48    7.27
   4  -2  13   17.64    9.32
   4  -2  14   39.95   10.05
   4  -2  15   10.00    5.90
  -4   1  16   -9.11    4.89
  -4   1  15    2.66    5.32
  -4   1  15    4.77    6.71
  -4   1  14   -9.66    8.04
  -4   1  14    7.02    8.03
  -4   1  13    2.48    7.24
  -4   1  13    6.41   10.61
  -4   1  12   24.07    9.86
  -4   1  12   39.73   13.94
  -4   1  11    3.96    7.34
  -4   1  10   48.03   14.49
  -4   1  10   -5.85   33.18
  -4   1   9  -13.50    8.81
  -4   1   9  -43.02   35.37
  -4   1   8   -0.07   20.85
  -4   1   7   -7.01   21.47
  -4   1   6   86.70   28.00
  -4   1   5    7.08   16.32
  -4   1   5   -4.62   19.39
  -4   1   4  207.50   37.90
  -4   1   4  165.17   37.97
  -4   1   3   15.45   15.38
  -4   1   3   28.02   19.66
  -4   1   2   40.68   20.82
   4  -1  -2   27.63   12.86
   4  -1  -1  842.11   59.49
  -4   1   1  882.08   65.36
  -4   1   0  721.57   58.80
   4  -1   0  776.44   56.81
   4  -1   1 1575.74   80.84
  -4   1  -1 1612.77   86.90
  -4   1  -2  432.54   46.01
   4  -1   2  467.80   46.95
   4  -1   3   -9.92   17.62
  -4   1  -3    2.39   13.13
  -4   1  -4  897.82   73.71
   4  -1   4  847.53   72.92
   4  -1   5  -18.46   25.92
   4  -1   6   75.02   31.36
   4  -1   7  368.24   62.91
   4  -1   8   93.29   14.71
   4  -1   8   84.44   36.69
   4  -1   9   -0.76   21.37
   4  -1   9   11.22    7.86
   4  -1   9   26.18    9.18
   4  -1  10   19.62    9.69
   4  -1  10   10.45    7.02
   4  -1  11   14.90    8.40
   4  -1  11   11.65    6.87
   4  -1  12    8.76    9.03
   4  -1  12   -1.89    5.68
   4  -1  13   -3.18    7.07
   4  -1  14   -0.02    5.81
   4  -1  15    4.38    5.73
  -4   0  16    1.97    4.32
  -4   0  16   13.27    6.28
  -4   0  15    3.83    6.65
  -4   0  14    4.13    6.36
  -4   0  14    9.18    9.31
  -4   0  13   -2.12    9.41
  -4   0  13    6.79    7.15
  -4   0  12   41.16   11.44
  -4   0  11   -5.68    8.94
  -4   0  10    2.77    6.73
   4   0 -10   -3.68    7.09
  -4   0  10    6.13   24.88
  -4   0   9   -3.43   18.15
   4   0  -9   -8.87    8.82
  -4   0   8   42.40   26.70
  -4   0   7   33.08   26.86
  -4   0   6  208.24   44.97
  -4   0   5  244.71   47.73
  -4   0   4  929.87   83.32
  -4   0   3    4.80   17.41
  -4   0   3   14.43   19.38
   4   0  -3   17.32   15.98
  -4   0   2    9.22   13.61
   4   0  -2   -1.35   13.10
   4   0  -1  186.81   32.65
  -4   0   1  195.33   33.38
   4   0   0  335.93   42.09
  -4   0   0  355.15   41.37
   4   0   1 1069.45   72.95
  -4   0  -1 1119.23   69.75
  -4   0  -2  763.84   58.73
   4   0   2  785.89   66.41
   4   0   3   70.37   23.62
  -4   0  -3   70.13   21.59
   4   0   4    3.90   15.16
  -4   0  -4   -0.01   14.47
   4   0   5   64.61   31.25
   4   0   6   13.02   20.27
   4   0   7    4.19   21.81
   4   0   8   -4.59   20.29
   4   0   8   -2.91    6.20
   4   0   8    6.25    7.59
   4   0   9    5.71    7.44
   4   0   9   -0.58   22.71
   4   0   9    1.14    6.26
   4   0  10    0.42    7.73
   4   0  10    5.14    6.52
   4   0  11   13.26    8.40
   4   0  11    1.09    6.85
   4   0  12   -3.72    8.22
   4   0  12    3.52    6.54
   4   0  13   -0.59    6.53
   4   0  13   -0.90    5.57
   4   0  14   16.82    7.23
   4   0  14   24.34    7.11
   4   0  15    4.89    4.32
  -4  -1  16   15.26    5.56
  -4  -1  15   32.32    8.97
  -4  -1  14   21.95   11.01
  -4  -1  12   19.33    7.81
   4   1 -12   30.51   10.73
   4   1 -11   25.91   10.27
   4   1 -10   37.37   10.47
  -4  -1  10   39.33   28.53
  -4  -1   9   42.27   28.29
   4   1  -9   54.22   12.57
  -4  -1   8   10.90   20.41
  -4  -1   7   85.72   36.99
  -4  -1   6  536.93   72.68
  -4  -1   5  394.48   61.14
   4   1  -4    2.64   14.76
  -4  -1   4   -4.60   16.77
  -4  -1   3   17.13   15.25
   4   1  -3   14.41   15.92
  -4  -1   2   57.08   21.16
   4   1  -2   57.51   23.37
  -4  -1   1  -17.86   16.89
   4   1  -1   -1.73   13.82
  -4  -1   0  127.85   26.86
   4   1   0  111.34   27.74
   4   1   1  422.21   49.45
  -4  -1  -1  399.15   42.09
   4   1   2   45.93   22.69
  -4  -1  -2   28.14   12.60
   4   1   3   -1.07   18.33
  -4  -1  -3   12.27   13.58
   4   1   4   63.54   25.00
   4   1   5   23.83   22.52
   4   1   5   29.90   23.47
   4   1   6   12.09   23.33
   4   1   7   50.72   29.27
   4   1   8   47.22   29.61
   4   1   8   38.14   10.75
   4   1   8   36.95   10.28
   4   1   9    1.29    6.91
   4   1   9    7.24    7.59
   4   1  10    2.00    7.04
   4   1  10   20.04    9.00
   4   1  11    4.75    7.36
   4   1  11    8.73    7.03
   4   1  12    8.72    7.05
   4   1  12    2.07    5.95
   4   1  13   -2.02    6.78
   4   1  13    5.89    5.95
   4   1  14   12.69    5.59
   4   1  14   19.42    6.02
  -4  -2  16   -5.90    5.44
  -4  -2  15    0.89    5.75
  -4  -2  14  -15.60    7.73
  -4  -2  14   -5.56    8.11
  -4  -2  13    2.77    7.21
   4   2 -12  -10.93    9.57
   4   2 -11    1.30    8.59
  -4  -2  10  -41.81   30.46
   4   2 -10   22.33    9.76
   4   2  -9   67.95   14.28
  -4  -2   9   66.19   31.96
   4   2  -8    7.47    7.88
  -4  -2   8    0.32   23.04
  -4  -2   7  365.35   64.32
  -4  -2   6   70.42   28.50
   4   2  -6   90.69   31.87
   4   2  -5  368.38   56.50
  -4  -2   5  327.92   55.87
  -4  -2   4   -6.64   17.03
   4   2  -4    8.83   16.76
   4   2  -3  171.34   35.54
   4   2  -2  175.48   36.02
  -4  -2   2  161.48   33.86
   4   2  -1  406.95   49.46
  -4  -2   1  410.01   48.01
   4   2   0  721.62   65.37
  -4  -2   0  654.99   56.25
   4   2   1  163.46   33.78
   4   2   1  135.37   26.00
  -4  -2  -1  147.48   26.53
   4   2   2   30.30   21.72
   4   2   3   53.74   24.77
   4   2   4   -6.40   18.24
   4   2   4   22.63   24.23
   4   2   5   -5.52   16.66
   4   2   5   -5.86   23.13
   4   2   6   38.23   25.88
   4   2   7   37.18   24.60
   4   2   7   31.87   10.83
   4   2   7   14.80    8.18
   4   2   8   19.78   24.53
   4   2   8   15.31    7.83
   4   2   8   16.89    9.23
   4   2   9    5.40    6.83
   4   2   9   21.90    9.29
   4   2  10   -4.71    7.15
   4   2  10   21.63    9.57
   4   2  11   18.58    9.10
   4   2  11   21.52    8.32
   4   2  12    7.46    7.30
   4   2  12  -13.53    6.82
   4   2  13   23.46    7.34
   4   2  13   21.55    7.22
   4   2  14   13.51    5.55
  -4  -3  16   -3.44    4.16
  -4  -3  15   -2.05    6.47
  -4  -3  14    7.29    6.24
  -4  -3  13   17.62    8.17
   4   3 -12   64.07   14.33
   4   3 -11   20.39    9.58
   4   3 -10   15.02   10.69
   4   3  -9   45.12   13.72
  -4  -3   9   30.17   27.85
   4   3  -9   12.14   23.83
   4   3  -8   25.13   20.32
  -4  -3   8   26.21   25.24
   4   3  -8   14.99    8.67
   4   3  -7  -13.02   23.65
  -4  -3   7   -9.11   18.98
   4   3  -6   61.17   29.64
  -4  -3   6   97.16   36.44
  -4  -3   5   57.06   26.85
   4   3  -5   46.06   26.67
   4   3  -4   -6.98   20.50
   4   3  -3   26.02   21.47
   4   3  -2  237.26   41.41
  -4  -3   2  219.34   40.39
  -4  -3   1   -8.96   13.83
   4   3  -1   10.16   13.80
   4   3   0   -3.48   13.31
   4   3   0    7.70   16.13
   4   3   1  -11.89   18.28
   4   3   1    2.72   13.87
   4   3   2   23.25   21.10
   4   3   3   13.90   16.88
   4   3   4   27.61   24.20
   4   3   4   14.68   18.53
   4   3   5  102.30   36.16
   4   3   5   67.36   32.34
   4   3   6   36.96   32.50
   4   3   6   20.01    9.39
   4   3   6    8.08    7.05
   4   3   7    2.02    7.37
   4   3   7    7.81    8.16
   4   3   8   32.86   10.34
   4   3   8   52.91   12.11
   4   3   9   -7.63    8.34
   4   3   9   -9.95    8.82
   4   3  10    2.03    6.58
   4   3  10    7.16    7.60
   4   3  11   55.70   12.35
   4   3  11   77.28   13.16
   4   3  12   10.21    6.49
   4   3  12   16.40    7.58
   4   3  13   26.96    7.39
   4   3  14   15.52    5.28
  -4  -4  16    4.02    4.57
  -4  -4  15   -5.93    6.58
  -4  -4  15    0.97    5.74
  -4  -4  14   22.09    7.84
  -4  -4  13   36.68   11.52
   4   4 -12   -9.26    8.67
   4   4 -11    1.71    7.44
   4   4 -10   11.10    8.90
   4   4  -9   -4.37    8.71
   4   4  -8   27.06   10.18
   4   4  -8   22.91   23.47
  -4  -4   8  -14.43   24.50
  -4  -4   7   72.12   34.66
   4   4  -7   73.76   13.86
   4   4  -7   78.24   34.97
   4   4  -6   21.00   19.32
   4   4  -5   68.00   31.82
   4   4  -4   -6.01   16.41
  -4  -4   3   41.74   23.87
   4   4  -3   29.72   15.19
   4   4  -2   35.91   19.53
  -4  -4   2   38.73   18.93
   4   4  -2   50.23   21.01
   4   4  -1   50.92   24.53
   4   4  -1   69.03   28.14
   4   4   0   16.80   15.63
   4   4   0   12.90   16.43
   4   4   1   17.51   19.50
   4   4   1   -7.66   20.17
   4   4   2    3.15   14.51
   4   4   3   -9.63   15.47
   4   4   3    3.90   14.86
   4   4   4  -29.80   26.09
   4   4   4    7.57   17.77
   4   4   5   -2.62   18.88
   4   4   5   -9.79   20.46
   4   4   5    5.10    7.63
   4   4   5   -3.99    7.00
   4   4   6  135.44   18.44
   4   4   6  102.81   14.33
   4   4   7   -2.69    8.96
   4   4   7   -3.00    7.88
   4   4   8   66.46   14.46
   4   4   8   78.22   14.43
   4   4   9   21.89    9.63
   4   4   9   36.81   10.52
   4   4  10   27.92    8.67
   4   4  10   52.66   11.59
   4   4  11    2.90    6.60
   4   4  12   30.72    8.51
   4   4  13   10.31    6.00
   4   4  13    4.02   13.62
   4   4  14   47.40    6.88
  -4  -5  15   45.18    8.05
  -4  -5  15   37.75    8.03
  -4  -5  14   18.80    8.00
  -4  -5  13   47.18   12.12
   4   5 -12   52.28   13.46
   4   5 -11   -0.38    9.20
   4   5 -11   11.25    9.86
   4   5 -10   11.08    9.04
   4   5  -9   62.04   14.51
   4   5  -8   10.56   22.37
   4   5  -8   15.05    7.87
   4   5  -8   29.73   26.48
   4   5  -7  123.35   18.72
   4   5  -7   96.91   44.79
   4   5  -7  132.81   41.20
   4   5  -6    1.35    6.53
   4   5  -6   -9.08   19.63
   4   5  -6    1.52    5.84
   4   5  -6  -34.34   25.49
   4   5  -5   17.77    6.40
   4   5  -5    0.24   18.04
   4   5  -5    1.03    6.96
   4   5  -5   23.58   23.82
   4   5  -4    2.98   16.41
   4   5  -4   -7.26   16.90
   4   5  -3   34.66   24.38
   4   5  -3   47.91   22.59
   4   5  -2   23.15   22.16
   4   5  -2   21.83   17.61
   4   5  -1   75.92   28.57
   4   5  -1   54.17   27.13
   4   5   0   -6.79   17.23
   4   5   0    0.83   17.63
   4   5   1   -1.81   14.64
   4   5   2    4.07   15.51
   4   5   3   44.33   25.53
   4   5   4  -10.08   22.53
   4   5   5    1.88    7.27
   4   5   5    5.14   23.10
   4   5   5  -10.32    7.49
   4   5   6  183.69   22.46
   4   5   6  171.74   18.39
   4   5   7    2.37    7.43
   4   5   7    8.36    7.59
   4   5   8    6.86    7.38
   4   5   9   12.70    7.64
   4   5  10   -1.38    7.05
   4   5  11   36.48    9.20
   4   5  12   39.16    8.44
   4   5  12   -7.06   14.26
   4   5  13   22.63    5.96
   4   5  13   -8.61   11.43
  -4  -6  15   18.33    6.44
  -4  -6  15   -0.94    4.72
  -4  -6  14    5.27    5.91
  -4  -6  13   29.82   10.41
   4   6 -12   29.28   10.64
   4   6 -11   26.46   10.51
   4   6 -11   12.47    8.39
   4   6 -10   -0.19    7.53
   4   6  -9   12.06    8.43
   4   6  -8   -0.13    7.00
   4   6  -7   19.23    9.28
   4   6  -7    8.27   13.16
   4   6  -6   -1.27   29.02
   4   6  -6   -3.55    7.80
   4   6  -6   30.38   29.40
   4   6  -5    7.65    7.57
   4   6  -5  -18.98   23.11
   4   6  -5   -3.55    6.88
   4   6  -5   -5.77    5.43
   4   6  -5  -17.80   22.34
   4   6  -4    1.48    5.00
   4   6  -4   -6.71    7.62
   4   6  -4   -0.39    7.96
   4   6  -4  -13.24   21.99
   4   6  -4   -3.20   19.81
   4   6  -3   10.42    7.28
   4   6  -3   27.13   23.98
   4   6  -3    5.04    5.05
   4   6  -3    7.07   21.25
   4   6  -2   -6.47    6.67
   4   6  -2  -10.04   19.37
   4   6  -2    4.64   14.55
   4   6  -1   42.00   22.21
   4   6  -1   12.69   18.44
   4   6   0    6.46   16.25
   4   6   1   20.32   17.69
   4   6   1    8.90    6.67
   4   6   2   50.40   25.63
   4   6   2   56.22   12.29
   4   6   3   43.61   22.76
   4   6   3   66.62   14.25
   4   6   4   43.28   13.00
   4   6   4   24.88   23.52
   4   6   5   43.32   11.87
   4   6   5   32.82   10.01
   4   6   6   14.25    8.17
   4   6   6   18.01    8.59
   4   6   7   10.10    7.55
   4   6   7   12.64    8.35
   4   6   8    4.33    6.97
   4   6   8   -3.14    6.87
   4   6   9    8.55    7.09
   4   6   9   12.42    7.51
   4   6  10    2.26    5.87
   4   6  11   51.62    8.91
   4   6  11  -25.98   17.94
   4   6  12    4.65    4.74
   4   6  12   -4.41   12.46
  -4  -7  14   11.75    6.86
  -4  -7  13    8.70    7.71
   4   7 -12   42.39   10.32
   4   7 -11   22.85   10.10
   4   7 -11   32.84   11.78
   4   7 -10   46.16   12.41
   4   7 -10   34.27   11.50
   4   7  -9   16.05    7.89
   4   7  -8   17.02   14.02
   4   7  -8   16.74    9.30
   4   7  -7   59.45   24.44
   4   7  -7   91.48   16.18
   4   7  -6   62.04   24.47
   4   7  -6   87.34   15.62
   4   7  -5    1.83    7.03
   4   7  -5   14.84    8.87
   4   7  -5   -1.75   22.89
   4   7  -5    4.71   14.23
   4   7  -5   -0.15   16.21
   4   7  -4   -1.48    6.67
   4   7  -4   -1.16    5.48
   4   7  -4  -18.41   31.55
   4   7  -4    0.01   15.72
   4   7  -3   12.65   18.50
   4   7  -3   16.70    9.44
   4   7  -3   33.19    7.71
   4   7  -2   61.42   29.78
   4   7  -2   51.97   12.53
   4   7  -1   31.86   26.89
   4   7  -1   29.84   10.59
   4   7   0  201.46   46.17
   4   7   0  172.34   18.90
   4   7   1    1.52   16.59
   4   7   1    0.11    6.45
   4   7   1  -12.72   15.68
   4   7   1    5.63   18.19
   4   7   2    8.03   16.46
   4   7   2   49.63   11.76
   4   7   2    9.56   14.76
   4   7   3   43.39   17.78
   4   7   3   33.43   10.83
   4   7   4   15.09    8.58
   4   7   5    7.51    7.74
   4   7   5    1.39    6.38
   4   7   6   13.63    7.88
   4   7   7    9.65    7.21
   4   7   8    5.11    6.84
   4   7   9   -0.43    6.20
   4   7   9    3.41   18.99
   4   7  10   25.47    7.49
   4   7  10  -15.13   15.82
   4   7  11    2.61    4.38
   4   7  11   -3.55   13.77
   4   7  12    0.75   11.73
  -4  -8  14   29.04    7.48
  -4  -8  13   18.08    8.12
   4   8 -12   -1.67    7.01
  -4  -8  12   -1.47    7.03
   4   8 -11    3.56    7.73
   4   8 -10    8.80    9.02
   4   8 -10    7.82    8.05
   4   8  -9   -4.93    7.43
   4   8  -8   23.88   20.15
   4   8  -8   98.12   17.03
   4   8  -7   -3.53   14.93
   4   8  -7  -12.01    9.25
   4   8  -6  -14.25   18.11
   4   8  -6    5.19    7.97
   4   8  -5   17.98   19.97
   4   8  -4   -7.60   16.21
   4   8  -4    7.34    7.40
   4   8  -4    1.10    5.37
   4   8  -3   -4.45    6.96
   4   8  -3    8.14   15.98
   4   8  -3   -1.18    5.51
   4   8  -2   57.84   29.17
   4   8  -2   82.93   10.44
   4   8  -2   82.93   14.39
   4   8  -1   12.86   18.87
   4   8  -1   15.90    8.48
   4   8   0   -0.39   13.89
   4   8   0    0.07    6.42
   4   8   1    2.12    6.62
   4   8   1   -0.96   14.93
   4   8   1   12.34   20.34
   4   8   2   12.30   13.74
   4   8   2   37.86   25.82
   4   8   3   20.44   15.41
   4   8   3   -1.92   21.61
   4   8   4    6.34   21.48
   4   8   5    6.37   21.62
   4   8   6    5.31   23.05
   4   8   7   19.72    7.70
   4   8   7   -5.88   22.65
   4   8   8    7.72    6.20
   4   8   8   -8.20   20.18
   4   8   9    9.75   19.38
   4   8  10  -11.20   13.88
   4   8  11    1.98   12.37
  -4  -9  13    8.64    6.28
   4   9 -12   -3.41    6.37
  -4  -9  12   -2.07    6.84
   4   9 -11    7.52    7.32
   4   9 -10   -3.05    7.53
   4   9  -9   11.32    9.02
   4   9  -8    3.84   16.45
   4   9  -8   57.35   13.48
   4   9  -7   -9.55   13.21
   4   9  -7    6.56    8.16
   4   9  -6   10.10   17.16
   4   9  -5    0.19   16.44
   4   9  -4   12.79   17.27
   4   9  -3    9.96    7.28
   4   9  -3    9.13   21.61
   4   9  -3   42.79    8.70
   4   9  -2   37.48    8.91
   4   9  -2   20.00    8.82
   4   9  -1   43.95    8.91
   4   9  -1  -11.41   19.64
   4   9   0   13.74   19.98
   4   9   1   10.91   19.10
   4   9   1   28.86   21.07
   4   9   2  -31.52   18.35
   4   9   2    2.90   18.82
   4   9   3    4.32   15.52
   4   9   3   59.61   27.26
   4   9   4    2.99   20.39
   4   9   5  -18.76   21.95
   4   9   6    2.15   21.19
   4   9   7   13.67   20.14
   4   9   8   -2.48   17.44
   4   9   9   -8.30   14.73
   4   9  10    8.23   12.61
  -4 -10  12   -3.20    5.55
   4  10 -12    5.41    6.55
   4  10 -11   13.23    6.78
  -4 -10  11    1.60    5.98
   4  10 -10    6.56    6.97
   4  10  -9   12.13    7.88
   4  10  -8   -7.59   13.93
   4  10  -8   94.89   13.71
   4  10  -7   13.57    8.87
   4  10  -7    5.08   15.22
   4  10  -6  -14.90   13.55
   4  10  -5   15.12   15.67
   4  10  -4   -5.02   17.28
   4  10  -3    4.40   19.56
   4  10  -2   -1.85   19.64
   4  10  -2    0.20    5.51
   4  10  -1  -16.41   18.16
   4  10  -1   -0.50    5.38
   4  10   0   -1.42   14.90
   4  10   0    3.61    5.76
   4  10   1   -6.24   14.63
   4  10   1    3.95    5.45
   4  10   1    1.66   15.91
   4  10   2   -0.25   14.36
   4  10   2    6.02   18.84
   4  10   3   17.57   21.18
   4  10   3   32.43   21.08
   4  10   4    1.59   19.96
   4  10   5  -14.12   18.99
   4  10   6   -6.73   16.05
   4  10   7   -5.26   15.16
   4  10   8  -25.04   15.83
   4  10   9    0.78   11.15
   4  11 -10   25.93    7.92
  -4 -11  10   -4.43    6.47
   4  11  -9   34.88    9.24
   4  11  -8    7.83    7.00
   4  11  -8    7.73   10.08
   4  11  -7    6.15    7.83
   4  11  -7   -0.64   12.18
   4  11  -6   14.28    8.08
   4  11  -6    8.15   15.66
   4  11  -5   29.02    9.67
   4  11  -5   17.57   18.55
   4  11  -4    7.13    8.66
   4  11  -4  -19.74   19.29
   4  11  -3   -7.14   17.27
   4  11  -2  -12.21   18.15
   4  11  -1    0.76   15.03
   4  11  -1    6.57    6.04
   4  11   0   -0.34   16.39
   4  11   0   32.30    7.18
   4  11   1   -7.55   13.15
   4  11   1   13.55    6.63
   4  11   2   14.77    5.98
   4  11   2   29.35   18.96
   4  11   3    2.66    4.99
   4  11   3    3.85   15.90
   4  11   4   14.75    5.40
   4  11   4   -7.53   14.40
   4  11   5   -5.42    4.56
   4  11   5    1.42   13.41
   4  11   6  -12.94    4.54
   4  11   6  -27.59   15.37
   4  11   7    9.18   10.90
   4  12  -9   60.67    9.50
   4  12  -8   -5.51    7.30
   4  12  -7   26.71    8.70
   4  12  -7    1.78    9.85
   4  12  -6    6.01    7.04
   4  12  -6    9.74   12.03
   4  12  -5    8.97   12.94
   4  12  -4    0.02   13.53
   4  12  -3   -6.70   15.36
   4  12  -2    3.99   13.39
   4  12  -1   -7.78   13.09
   4  12   0    5.44   12.59
   4  12   1    3.67   11.35
   4  12   2   10.80   19.01
   4  12   3  -15.28   17.30
   4  12   4    2.70   13.89
   4  12   5   -0.79   11.60
   4  13  -6   -8.45    9.58
   4  13  -5   -8.17   12.65
   4  13  -4  -10.30   13.29
   4  13  -3   -0.73   11.65
   4  13  -2   -0.45   11.74
   4  13  -1   -1.04   12.52
   4  13   0   -4.65   10.32
  -5  17   0  -15.18    9.42
  -5  17  -1    7.38    8.25
  -5  17  -2   12.22    8.67
  -5  17  -3    7.90    7.29
  -5  16   5    4.36   12.05
  -5  16   4   -0.36   11.25
  -5  16   3  -15.75   13.06
  -5  16   2   16.13   10.46
  -5  16   2    4.29   13.08
  -5  16   1    0.24    8.26
  -5  16   1   19.68   15.75
  -5  16   0   18.88   10.81
  -5  16  -1   -8.76    8.97
  -5  16  -2    7.15    8.84
  -5  16  -3   -0.88    7.86
  -5  16  -4    0.29    8.34
  -5  16  -5    6.15    7.02
  -5  16  -6   -0.27    7.39
  -5  16  -7   39.83   12.11
  -5  15   7    1.96    8.45
  -5  15   6    2.63    8.00
  -5  15   5    0.28    9.19
  -5  15   4    4.93    9.87
  -5  15   4   -7.15   10.43
  -5  15   3    3.21    8.79
  -5  15   3    4.85    9.73
  -5  15   2   -0.80    9.78
  -5  15   2    1.95    9.46
  -5  15   1   13.35   11.66
  -5  15   1   11.81    9.19
  -5  15   0   -0.10    9.14
  -5  15   0    7.33    9.77
  -5  15  -1    1.31    8.82
  -5  15  -2    9.11    9.62
  -5  15  -3   19.41   11.49
  -5  15  -4    2.18    8.38
  -5  15  -5    9.05    8.96
  -5  15  -6    2.13    8.32
  -5  15  -7   15.70    9.36
  -5  15  -8    8.60    8.12
  -5  15  -9   19.60    9.33
  -5  14   8  -18.80    8.77
  -5  14   7   -4.95    8.86
  -5  14   6   -0.85    8.86
  -5  14   5    5.39    8.96
  -5  14   5    3.91   10.59
  -5  14   4   13.24   12.01
  -5  14   4   10.84   10.67
  -5  14   3    5.76   12.05
  -5  14   3    1.86   10.51
  -5  14   2    7.32    9.82
  -5  14   2    7.34   12.23
  -5  14   1   16.95   12.95
  -5  14   1   22.98   12.09
  -5  14   0   -2.93   31.27
  -5  14   0    5.14    9.42
  -5  14   0   -1.37   11.58
  -5  14  -1   28.15   33.05
  -5  14  -1   24.98   16.56
  -5  14  -2   -1.80   28.28
  -5  14  -2    2.34   10.65
  -5  14  -3    9.58   27.03
  -5  14  -3   12.54   15.04
  -5  14  -4   27.19   16.39
  -5  14  -5   15.20   11.92
  -5  14  -6   18.03   11.16
  -5  14  -7   84.93   19.05
  -5  14  -8  -10.75   10.86
  -5  14  -9   14.07    9.62
  -5  14 -10    5.47    7.94
  -5  13   9   -0.89    6.49
  -5  13   8   -4.14    8.91
  -5  13   7    0.47    9.46
  -5  13   6    7.72   13.14
  -5  13   5    2.87   11.14
  -5  13   5   10.82   14.57
  -5  13   4   29.54   15.30
  -5  13   4    0.88   11.50
  -5  13   3   21.97   15.85
  -5  13   3   22.75   14.75
  -5  13   2   -2.80   10.78
  -5  13   2    5.32   13.30
  -5  13   1   28.97   36.30
  -5  13   1   20.80   14.65
  -5  13   1   16.74   11.91
  -5  13   0   -9.72   28.83
  -5  13   0   12.07   11.17
  -5  13   0   14.02   12.64
  -5  13  -1   49.94   33.14
  -5  13  -1   74.36   21.48
  -5  13  -2   -7.66   27.41
  -5  13  -2   17.41   15.03
  -5  13  -3   18.66   27.48
  -5  13  -3   10.23   12.06
  -5  13  -4  -11.70   26.49
  -5  13  -4    5.39    9.68
  -5  13  -5   96.41   17.23
  -5  13  -5   68.04   21.83
  -5  13  -6    7.25   10.99
  -5  13  -6   10.69    9.59
  -5  13  -7   58.19   12.34
  -5  13  -7   44.27   13.05
  -5  13  -8   -7.44    7.10
  -5  13  -9   -8.53    7.12
  -5  13 -10   -4.67    6.59
  -5  13 -11   -2.10    6.56
  -5  13 -11  -12.23    7.68
  -5  12  10    7.60    6.40
  -5  12   9   -0.94    4.65
  -5  12   9   -6.00    8.56
  -5  12   8    4.23    5.42
  -5  12   8   -3.30    8.99
  -5  12   7   10.60    6.85
  -5  12   7    3.24   10.31
  -5  12   6   -0.14   10.57
  -5  12   6   -5.36    7.04
  -5  12   6    0.90   12.43
  -5  12   5   14.11   12.31
  -5  12   5    8.19   13.27
  -5  12   4   16.70   12.75
  -5  12   4    5.01   10.43
  -5  12   3   28.88   16.14
  -5  12   3   27.23   15.29
  -5  12   2   18.69   13.83
  -5  12   2   25.36   13.91
  -5  12   1   31.74   33.53
  -5  12   1    3.65   10.00
  -5  12   1    9.15   15.57
  -5  12   0   51.43   33.37
  -5  12   0   42.88   16.38
  -5  12   0   51.16   16.12
  -5  12  -1   48.22   29.36
  -5  12  -1   60.75   20.14
  -5  12  -2   21.14   24.99
  -5  12  -2    9.12   12.05
  -5  12  -3    2.88   27.95
  -5  12  -3    0.10   11.54
  -5  12  -3   12.32   10.62
  -5  12  -4   51.13   28.24
  -5  12  -4   56.89   17.02
  -5  12  -5  -10.97   22.82
  -5  12  -6   31.38   11.22
  -5  12  -7   16.44    9.15
  -5  12  -8    2.65    7.87
  -5  12  -9   -4.75    7.43
  -5  12 -10   25.25    9.84
  -5  12 -11   14.16    7.69
  -5  12 -12   37.45    9.38
  -5  11  11    3.30    5.67
  -5  11  10   -3.81    4.84
  -5  11  10    6.39    8.47
  -5  11   9    1.37    5.96
  -5  11   9    0.23    9.34
  -5  11   8   -1.13    5.53
  -5  11   8   -3.59   10.30
  -5  11   7   15.59    7.51
  -5  11   7    9.25   12.31
  -5  11   6   -5.29   11.40
  -5  11   6    3.05    6.89
  -5  11   6    8.95   11.60
  -5  11   5    6.40   10.26
  -5  11   5   21.77   12.64
  -5  11   4    5.11    9.87
  -5  11   4    5.34   12.86
  -5  11   3   22.01   14.32
  -5  11   3   34.75   15.88
  -5  11   2  120.69   36.01
  -5  11   2  135.95   26.51
  -5  11   2  157.74   24.18
  -5  11   1   -0.72   27.36
  -5  11   1   14.78   12.99
  -5  11   1   40.05   17.10
  -5  11   0    2.25    9.53
  -5  11   0   17.42   12.54
  -5  11  -1  153.81   28.36
  -5  11  -1  161.10   23.75
  -5  11  -2   38.72   28.07
  -5  11  -2   35.44   18.24
  -5  11  -2   33.00   13.68
  -5  11  -3  -13.44   26.87
  -5  11  -3   -9.79   10.47
  -5  11  -4   65.49   24.76
  -5  11  -5  -10.79    7.43
  -5  11  -5    5.26    8.79
  -5  11  -6   -6.11    8.75
  -5  11  -6   -1.02    9.66
  -5  11  -7   49.77   14.65
  -5  11  -7   71.46   14.22
  -5  11  -8   12.60    9.34
  -5  11  -8   -7.30    9.56
  -5  11  -9   -2.28    8.16
  -5  11 -10    8.85    8.79
  -5  11 -11    5.67    8.04
  -5  11 -12   24.90    8.97
  -5  11 -13   13.59    6.63
  -5  10  11   13.98    5.88
  -5  10  11    8.96    5.75
  -5  10  11    1.22    7.31
  -5  10  10   -1.17    4.97
  -5  10  10   -1.73    4.98
  -5  10  10   -1.90    8.10
  -5  10   9   83.37   13.16
  -5  10   9   63.89   11.33
  -5  10   8   21.55    8.98
  -5  10   8    1.44   10.92
  -5  10   8   15.81    6.96
  -5  10   7   51.26   12.15
  -5  10   7   48.36   10.90
  -5  10   7   29.78   16.45
  -5  10   6    5.13   12.91
  -5  10   6   -0.37   11.19
  -5  10   5    8.49   11.03
  -5  10   5   11.45   13.30
  -5  10   4    2.03    9.23
  -5  10   4    7.92   12.14
  -5  10   3    4.43    9.91
  -5  10   3   -0.65   11.71
  -5  10   2   46.80   28.27
  -5  10   2   70.00   21.02
  -5  10   2   55.37   16.65
  -5  10   2   81.80   17.89
  -5  10   1   44.37   30.33
  -5  10   1   64.95   18.23
  -5  10   1   18.64   11.42
  -5  10   1   46.05   16.16
  -5  10   0    7.66   24.38
  -5  10   0   -5.07   26.53
  -5  10   0    2.45   10.82
  -5  10   0    1.72    9.09
  -5  10   0    2.77    8.48
  -5  10  -1   14.89   22.06
  -5  10  -1    1.46   10.25
  -5  10  -1  -26.30   34.67
  -5  10  -1   13.23   12.26
  -5  10  -2  -29.90   26.38
  -5  10  -2    1.41   21.58
  -5  10  -2    5.68    9.92
  -5  10  -3   13.80   18.98
  -5  10  -3   15.13    8.97
  -5  10  -3   31.71   26.45
  -5  10  -4    0.72   17.02
  -5  10  -4   -8.59   10.09
  -5  10  -4    0.28    8.92
  -5  10  -4   -2.29    8.23
  -5  10  -5   11.29    8.92
  -5  10  -5   20.76   12.24
  -5  10  -5   18.19    9.81
  -5  10  -6   10.88    8.89
  -5  10  -6   13.57   11.00
  -5  10  -6   16.03   10.77
  -5  10  -7    8.68    9.02
  -5  10  -7   -2.43    8.82
  -5  10  -7    5.17    9.29
  -5  10  -8    3.93   10.09
  -5  10  -8   -9.41   11.29
  -5  10  -9   15.52   10.53
  -5  10 -10    2.45    9.24
  -5  10 -11   12.23   10.04
  -5  10 -12    3.10    7.32
  -5  10 -13   14.56    7.09
  -5   9  13   23.14    6.18
  -5   9  12    3.37    4.67
  -5   9  12    0.68    4.30
  -5   9  11   18.85    7.62
  -5   9  11    8.93    5.59
  -5   9  11    5.30    8.07
  -5   9  10   26.03    9.17
  -5   9  10   21.70    7.03
  -5   9  10    1.47   11.55
  -5   9   9    9.51    6.85
  -5   9   9    5.87    5.85
  -5   9   9    2.96   11.13
  -5   9   8   15.79    7.33
  -5   9   8    2.53    7.67
  -5   9   8    7.32   13.02
  -5   9   7    4.15    6.86
  -5   9   7   15.37   12.80
  -5   9   7   12.30   14.47
  -5   9   6  -10.60    8.81
  -5   9   6   -6.85   10.66
  -5   9   6   13.46   10.20
  -5   9   6   -7.77   11.56
  -5   9   5   13.14   22.51
  -5   9   5    0.75    9.77
  -5   9   5   22.01   12.43
  -5   9   5   15.06   13.76
  -5   9   4   88.82   23.29
  -5   9   4  143.22   21.78
  -5   9   4  133.26   20.87
  -5   9   3   -6.40   10.49
  -5   9   3   -5.21    8.84
  -5   9   3    1.03    7.53
  -5   9   2  271.55   33.61
  -5   9   2  269.39   28.11
  -5   9   2  270.72   28.52
  -5   9   1   17.07   22.04
  -5   9   1   22.97   21.46
  -5   9   1   14.26   10.89
  -5   9   1   10.75    9.99
  -5   9   0  -27.63   21.94
  -5   9   0    8.84    8.88
  -5   9   0  -41.50   24.44
  -5   9   0    4.29   19.28
  -5   9  -1   -4.69   17.66
  -5   9  -1    2.23    9.26
  -5   9  -1    1.12   17.64
  -5   9  -1    1.95    7.06
  -5   9  -1    1.75    8.47
  -5   9  -1    9.99   20.62
  -5   9  -2   20.47   20.27
  -5   9  -2   43.34   12.69
  -5   9  -2   53.03   25.58
  -5   9  -3    1.24   17.75
  -5   9  -3    2.67    8.51
  -5   9  -3   -0.77   25.15
  -5   9  -4   73.04   24.18
  -5   9  -4  129.79   20.79
  -5   9  -4  124.50   21.23
  -5   9  -4  119.98   36.53
  -5   9  -4  130.48   16.50
  -5   9  -5   22.96   10.99
  -5   9  -5   20.26   10.03
  -5   9  -5   33.90   12.12
  -5   9  -6   12.64   10.73
  -5   9  -6    3.02    9.51
  -5   9  -6   11.73    9.55
  -5   9  -7    0.86    9.14
  -5   9  -7   15.55   11.33
  -5   9  -8   20.22   10.35
  -5   9 -10    5.94    9.50
   5  -9  11   27.62    7.88
  -5   9 -11   26.25   11.47
   5  -9  12   -3.08    5.75
  -5   9 -12    1.81    7.68
   5  -9  13   41.92    8.38
  -5   9 -13   40.50   10.23
  -5   9 -14   -5.90    6.26
  -5   8  13   15.78    6.34
  -5   8  13    9.44    5.00
  -5   8  12   25.46    8.06
  -5   8  11   10.75    6.99
  -5   8  11   11.29    9.64
  -5   8  10   80.89   14.01
  -5   8  10   29.70   15.39
  -5   8   9   12.91    7.79
  -5   8   9   -0.90   10.59
  -5   8   8   16.16    8.76
  -5   8   8   22.44   13.58
  -5   8   7   20.56    8.45
  -5   8   7   28.03   14.44
  -5   8   7   14.67   12.09
  -5   8   7   24.82   13.93
  -5   8   6   26.44    9.85
  -5   8   6   24.03   15.33
  -5   8   6   20.14   11.49
  -5   8   6   25.72    9.99
  -5   8   5    5.43    9.29
  -5   8   5   27.20   25.42
  -5   8   5   19.64   15.08
  -5   8   5    8.68    9.76
  -5   8   4   46.86   23.49
  -5   8   4  128.38   22.85
  -5   8   4  100.44   21.99
  -5   8   4  111.57   18.38
  -5   8   3   15.00   12.77
  -5   8   3   21.23   15.05
  -5   8   2   46.76   20.58
  -5   8   1   29.83   16.33
  -5   8   1   21.77   17.58
  -5   8   0   37.00   22.35
  -5   8   0   21.89   16.24
  -5   8  -1   53.23   28.01
  -5   8  -1   92.10   31.35
  -5   8  -2    1.71   16.82
  -5   8  -2   -9.11   22.22
  -5   8  -3   10.82   20.83
  -5   8  -4   12.28   11.27
  -5   8  -4    0.73    9.62
  -5   8  -4   -7.62   26.01
  -5   8  -4   -5.06    8.19
  -5   8  -5   23.82   11.73
  -5   8  -5  -14.63   10.14
  -5   8  -5  -23.21   26.88
  -5   8  -5    7.89    8.70
  -5   8  -6   34.01   12.00
  -5   8  -6   14.04   26.45
  -5   8  -6   49.81   11.96
  -5   8  -7   10.16   11.31
  -5   8  -7    7.41   10.34
  -5   8  -8   15.83   11.45
  -5   8  -8  -13.43   10.86
   5  -8   9   14.10    7.84
   5  -8  10   41.49   10.98
  -5   8 -10   50.21   16.33
   5  -8  11    2.35    6.71
  -5   8 -11    9.00   10.74
   5  -8  12    7.11    6.69
  -5   8 -12   -1.78    7.86
   5  -8  13    5.69    5.52
  -5   8 -13   -3.34    7.71
   5  -8  14    2.64    4.95
  -5   8 -14    2.17    5.94
  -5   7  14   13.87    6.12
  -5   7  13   -1.83    4.91
  -5   7  13    1.69    5.81
  -5   7  12   -0.86    5.28
  -5   7  11    5.64    6.80
  -5   7  11   -4.54   10.05
  -5   7  10   10.21    7.75
  -5   7  10    9.10   11.02
  -5   7   9   33.21   11.29
  -5   7   9   27.46   14.56
  -5   7   8    5.11    8.06
  -5   7   8    1.19   11.35
  -5   7   7   18.24   10.34
  -5   7   7    0.80    8.24
  -5   7   7    5.12   10.11
  -5   7   6   -6.00    7.33
  -5   7   6   17.69   20.26
  -5   7   6  -10.47   10.55
  -5   7   6  -14.15   13.22
  -5   7   5   56.47   22.96
  -5   7   5   34.69   22.13
  -5   7   5   83.49   18.61
  -5   7   5   60.15   15.93
  -5   7   4   19.24   17.80
  -5   7   4   10.11   15.87
  -5   7   3    1.53   22.24
  -5   7   2  -15.94   16.43
  -5   7   1  121.45   29.38
  -5   7   1   98.22   30.35
  -5   7   0   -2.07   15.80
  -5   7   0   -4.08   19.01
  -5   7  -1  163.98   36.00
  -5   7  -1  113.74   35.85
  -5   7  -2   31.75   23.34
  -5   7  -2   40.34   23.21
  -5   7  -3   20.27   25.37
  -5   7  -3   14.10   20.54
  -5   7  -4   26.13   27.23
  -5   7  -5   68.25   14.89
  -5   7  -5   58.43   10.35
  -5   7  -6  126.56   44.27
  -5   7  -6   77.16   13.95
  -5   7  -7  271.71   63.73
  -5   7  -7  150.24   16.46
   5  -7   8    4.80    6.52
  -5   7  -8    3.68   10.61
   5  -7   9   -0.10    6.63
   5  -7  10   56.57   13.07
  -5   7 -10   54.05   16.45
   5  -7  11   76.41   14.24
  -5   7 -11   57.53   15.14
   5  -7  12   38.08   10.05
  -5   7 -12   29.49   11.01
   5  -7  13   39.62    9.78
  -5   7 -13   30.94   10.07
   5  -7  14   20.95    7.34
  -5   7 -14   13.59    6.44
   5  -7  15   15.85    5.49
  -5   6  14    4.57    5.16
  -5   6  14   -3.01    5.24
  -5   6  13   14.30    7.44
  -5   6  12    9.74    8.33
  -5   6  11    4.23    6.60
  -5   6  11    0.20    8.12
  -5   6  10   80.51   14.89
  -5   6  10   47.40   15.14
  -5   6   9   10.75    7.39
  -5   6   9    1.43    9.57
  -5   6   8   11.84    8.74
  -5   6   8   16.34   13.39
  -5   6   7   -4.14    8.80
  -5   6   7    3.07    6.19
  -5   6   7    2.49    5.59
  -5   6   7   24.13   23.53
  -5   6   6   -6.36    8.39
  -5   6   6   -1.92   10.30
  -5   6   6  -15.92   15.30
  -5   6   5    8.05   15.03
  -5   6   4  122.02   32.71
  -5   6   4  228.83   40.61
  -5   6   3  -13.74   17.62
  -5   6   2  -12.52   20.94
  -5   6   1   78.28   27.34
  -5   6   0   12.80   13.23
  -5   6   0   -7.61   18.54
  -5   6  -1   36.56   21.52
  -5   6  -1   77.45   28.77
  -5   6  -2   22.46   18.86
  -5   6  -2   35.07   21.78
  -5   6  -3  620.99   81.97
  -5   6  -3  780.65   85.78
  -5   6  -4  195.05   48.44
   5  -6   4  225.46   49.47
   5  -6   5  326.73   57.69
   5  -6   6   12.30   23.29
   5  -6   7  188.66   46.88
   5  -6   7  256.30   22.88
   5  -6   8   16.44   23.12
   5  -6   8    0.89    6.74
   5  -6   9  652.84   37.31
   5  -6  10   -5.31    8.68
  -5   6 -10  -15.84   13.17
   5  -6  11   51.72   12.27
  -5   6 -11   43.55   12.37
   5  -6  12    5.39    6.96
  -5   6 -12    0.52    7.66
   5  -6  13    8.42    7.39
  -5   6 -13   -0.84    7.06
   5  -6  14    5.77    5.67
   5  -6  15   20.53    6.59
  -5   5  15   34.31    6.27
  -5   5  15   18.17    6.06
  -5   5  14   12.67    6.29
  -5   5  13   15.05    8.00
  -5   5  12   18.21    9.47
  -5   5  11   26.71   10.86
  -5   5  11   15.45    8.61
  -5   5  10   16.79    8.55
  -5   5  10    7.00    6.80
  -5   5  10   -6.92    8.77
  -5   5   9    4.51    7.38
  -5   5   9   -0.13    6.28
  -5   5   9   19.93   12.90
  -5   5   8   18.48    8.62
  -5   5   8   36.39   11.61
  -5   5   8   21.16   17.97
  -5   5   8    3.76   15.90
  -5   5   7   30.38    9.79
  -5   5   7   22.46    9.10
  -5   5   7   42.03   22.32
  -5   5   7   23.70   14.87
  -5   5   7   34.57   23.01
  -5   5   6  -11.87   19.56
  -5   5   6  -14.59   17.08
  -5   5   5   64.96   25.75
  -5   5   4    2.73   13.39
  -5   5   3   20.35   20.75
  -5   5   2   19.58   16.92
  -5   5   1  105.09   29.55
  -5   5   0   37.82   22.20
  -5   5   0   30.55   16.65
  -5   5  -1   94.85   27.28
  -5   5  -1   74.44   23.62
  -5   5  -2  123.00   32.48
  -5   5  -3   70.67   28.16
  -5   5  -4  357.55   57.99
   5  -5   5   27.66   20.20
   5  -5   6    2.06   22.70
  -5   5  -6   29.06   10.92
   5  -5   7   38.70   27.55
   5  -5   7   28.80    7.80
  -5   5  -7   26.03   10.47
   5  -5   8  165.69   19.03
   5  -5   8  125.88   42.94
  -5   5  -8  194.11   23.52
   5  -5   9  318.52   26.56
  -5   5  -9  320.83   28.57
   5  -5  10  123.09   17.78
  -5   5 -10  117.91   19.19
   5  -5  11   -4.94    7.31
  -5   5 -11   -4.27   10.87
   5  -5  12   14.00    9.30
  -5   5 -12   -3.98    8.20
   5  -5  13    4.43    7.04
   5  -5  14   15.99    7.58
   5  -5  15    7.88    6.04
  -5   4  15   16.00    5.87
  -5   4  15    0.07    4.53
  -5   4  14    5.52    5.54
  -5   4  13   27.02    9.32
  -5   4  12   12.61    9.20
  -5   4  12   -2.19    7.74
  -5   4  11   22.81   10.05
  -5   4  11   24.57   10.25
  -5   4  10   -5.70    7.73
  -5   4  10   -0.01    7.39
  -5   4  10   -2.22    8.86
  -5   4   9  -14.68   10.37
  -5   4   9   -0.64    6.83
  -5   4   9    0.01   16.14
  -5   4   8    2.82    6.10
  -5   4   8  -13.78   10.07
  -5   4   8   -2.64   23.13
  -5   4   8   -3.34   18.00
  -5   4   7   24.42   15.80
  -5   4   7   21.03   22.35
  -5   4   7   50.23   15.71
  -5   4   6   10.10   19.09
  -5   4   6   32.95   20.70
  -5   4   5   66.19   28.68
  -5   4   5   59.32   25.33
  -5   4   4  173.15   35.83
  -5   4   3  113.77   30.99
  -5   4   2  -10.88   14.31
  -5   4   1  199.56   35.34
  -5   4   0  171.60   34.89
  -5   4   0  165.35   33.44
  -5   4  -1    8.46   15.77
  -5   4  -2  132.45   34.66
  -5   4  -3  447.22   61.43
  -5   4  -4   53.78   31.18
   5  -4   5  187.24   49.16
   5  -4   6   34.05   24.73
   5  -4   7   86.17   14.54
   5  -4   7   52.37   30.98
  -5   4  -7   94.14   15.47
   5  -4   8   79.37   39.04
   5  -4   8   84.37   13.82
  -5   4  -8   80.97   16.50
   5  -4   9  118.03   17.91
  -5   4  -9  111.44   19.41
   5  -4  10    5.10    8.99
  -5   4 -10   -6.35    9.27
   5  -4  11    5.58    7.61
  -5   4 -11    6.30    7.94
   5  -4  12   43.18   11.36
   5  -4  13   13.53    8.00
   5  -4  14   19.84    7.47
   5  -4  15    0.55    5.16
  -5   3  16   18.94    4.90
  -5   3  15   -5.57    4.62
  -5   3  14    7.01    6.97
  -5   3  13   15.00    8.62
  -5   3  13   16.63    8.90
  -5   3  12   29.70   10.17
  -5   3  12   40.91   11.75
  -5   3  11    2.15    8.08
  -5   3  11    8.35    8.71
  -5   3  10   82.26   16.35
  -5   3  10   80.99   14.45
  -5   3   9   81.64   15.63
  -5   3   9   84.42   14.55
  -5   3   9   45.18   22.04
  -5   3   8   -0.92    7.02
  -5   3   8   16.56    8.81
  -5   3   8    0.16   15.28
  -5   3   8   10.63   22.57
  -5   3   7   44.63   22.47
  -5   3   7   15.56   23.39
  -5   3   7   35.07   15.00
  -5   3   6   44.72   25.79
  -5   3   6   27.69   28.60
  -5   3   5  175.75   40.96
  -5   3   5  135.82   35.88
  -5   3   4  136.15   34.38
   5  -3  -4  128.45   30.17
   5  -3  -3  613.45   56.58
  -5   3   3  638.20   66.63
  -5   3   2   70.65   23.77
  -5   3   1  111.81   28.40
  -5   3   0    7.38   14.02
  -5   3  -1  236.27   40.53
  -5   3  -2   53.02   21.41
  -5   3  -3   85.39   26.13
  -5   3  -4   18.08   18.67
   5  -3   5    4.19   22.46
   5  -3   6    0.17   21.65
   5  -3   7   13.79   23.21
   5  -3   7   18.32    8.27
   5  -3   8   -5.19   19.98
   5  -3   8   21.59   10.29
   5  -3   9   23.35   11.49
   5  -3  10   -7.01    9.12
   5  -3  11    9.74    8.14
   5  -3  12   24.28   10.03
   5  -3  13   42.86   10.90
   5  -3  14   58.13   10.20
   5  -3  15   10.10    6.21
  -5   2  16   27.99    5.54
  -5   2  15   17.26    6.27
  -5   2  14   16.96    7.23
  -5   2  14   10.61    7.61
  -5   2  13    6.56    7.01
  -5   2  13   17.35    8.53
  -5   2  12   59.04   13.44
  -5   2  12   60.43   13.52
  -5   2  11   59.02   13.87
  -5   2  11   68.85   15.31
  -5   2  10   30.89   10.74
  -5   2  10   28.40   10.23
  -5   2   9    6.11    8.92
  -5   2   9    1.62   17.27
  -5   2   9   21.30   27.90
  -5   2   8  113.52   16.49
  -5   2   8  104.41   37.22
  -5   2   8  141.49   50.34
  -5   2   7  166.63   40.00
  -5   2   7  144.17   43.02
  -5   2   6  169.56   40.22
  -5   2   6  153.39   41.36
  -5   2   5  172.96   43.40
  -5   2   5  225.09   45.39
   5  -2  -4  528.78   59.47
  -5   2   4  609.81   68.98
   5  -2  -3  182.48   35.63
  -5   2   3  199.88   38.60
  -5   2   2   12.11   18.57
   5  -2  -2  -12.92   15.50
  -5   2   1   27.26   19.11
   5  -2  -1   10.00   14.59
  -5   2   0   -5.55   16.37
   5  -2   0   16.57   11.33
   5  -2   1   80.61   20.65
  -5   2  -1   56.30   18.11
  -5   2  -2  246.14   39.73
   5  -2   2  220.89   32.53
  -5   2  -3   -1.27   15.20
  -5   2  -4  279.71   48.57
   5  -2   5   20.99   21.71
   5  -2   6    8.70   21.75
   5  -2   7   25.99   28.47
   5  -2   7   25.23    9.69
   5  -2   8   26.60   27.25
   5  -2   8   55.84   13.20
   5  -2   9   -1.31    7.99
   5  -2  10   39.17   12.00
   5  -2  11    2.11    7.67
   5  -2  12   14.11    8.41
   5  -2  13   -4.82    7.06
   5  -2  14    4.10    5.76
   5  -2  15   31.33    6.70
  -5   1  16    6.30    4.52
  -5   1  15   -0.28    5.04
  -5   1  14   11.57    6.50
  -5   1  14    3.61    7.01
  -5   1  13   13.98    8.04
  -5   1  13   26.99   10.52
  -5   1  12   15.72    8.50
  -5   1  12   18.62    9.89
  -5   1  11   99.17   16.13
  -5   1  10   18.25    9.47
   5  -1 -10    7.11    7.04
  -5   1   9  107.44   17.00
  -5   1   9   93.34   38.09
   5  -1  -9   98.04   15.82
  -5   1   9   97.50   43.96
  -5   1   8  169.27   20.75
  -5   1   8  144.95   40.66
  -5   1   8  131.92   42.36
   5  -1  -8  160.34   18.33
  -5   1   7   11.34   17.59
  -5   1   7   14.77   24.79
  -5   1   6  114.17   38.10
  -5   1   6  140.55   41.17
  -5   1   5  190.61   43.25
   5  -1  -5  167.89   38.12
  -5   1   5  196.54   46.30
   5  -1  -4  304.55   48.46
  -5   1   4  311.15   51.67
   5  -1  -3  226.51   39.25
  -5   1   3  248.29   45.14
   5  -1  -2  329.76   45.44
  -5   1   2  350.05   49.58
   5  -1  -1  236.41   36.98
  -5   1   1  258.64   40.31
  -5   1   0  121.12   27.78
   5  -1   0  124.05   27.07
   5  -1   1   49.06   17.08
  -5   1  -1   44.21   19.25
  -5   1  -2  275.81   40.12
   5  -1   2  300.01   42.37
   5  -1   3   13.92   19.90
  -5   1  -3   18.81   15.47
   5  -1   4   64.95   20.50
  -5   1  -4   68.19   24.79
   5  -1   5   30.40   25.21
   5  -1   6    0.41   19.77
   5  -1   7   -2.31   23.26
   5  -1   7    2.70    7.28
   5  -1   7    9.43    6.83
   5  -1   8   55.10   26.03
   5  -1   8   50.39   12.55
   5  -1   8   49.73    9.94
   5  -1   9   -2.68    7.74
   5  -1   9    5.39    6.99
   5  -1  10   53.10   13.73
   5  -1  10   55.46   11.00
   5  -1  11   10.44    8.54
   5  -1  11    7.11    6.39
   5  -1  12   -1.41    7.33
   5  -1  13    6.99    6.88
   5  -1  14    7.92    6.45
   5  -1  15   23.24    5.68
  -5   0  15    9.32    5.70
  -5   0  14   -4.22    7.25
  -5   0  13   29.02   11.73
   5   0 -12    1.61    7.81
  -5   0  11  119.11   17.40
   5   0 -11  110.42   17.24
  -5   0  10   34.27   10.69
   5   0 -10   32.16   10.20
  -5   0   9  222.37   55.85
   5   0  -9  255.86   23.85
  -5   0   9  197.41   56.23
  -5   0   8   28.44   24.76
   5   0  -8   76.63   13.72
  -5   0   8   75.05   38.39
  -5   0   7   -1.44   19.20
   5   0  -7   12.18    8.03
  -5   0   7   11.97   18.77
  -5   0   6   40.71   23.46
  -5   0   6   64.90   31.15
   5   0  -6   73.17   28.57
  -5   0   5  109.47   37.23
  -5   0   5   92.37   30.60
   5   0  -5   94.39   31.39
  -5   0   4   -6.26   19.28
   5   0  -4    1.91   14.82
  -5   0   3   -1.56   16.48
   5   0  -3   17.71   19.88
  -5   0   2    9.69   15.02
   5   0  -2   -3.51   15.80
   5   0  -1  275.07   42.91
  -5   0   1  313.88   45.53
  -5   0   0   78.69   23.07
   5   0   0   74.38   23.37
   5   0   1    5.12   14.84
  -5   0  -1    7.90   11.96
   5   0   2   88.13   28.50
  -5   0  -2  126.14   28.54
   5   0   3   -2.54   15.51
  -5   0  -3  -17.77   16.00
   5   0   4   -1.92   16.32
   5   0   5   22.85   21.04
   5   0   6   25.60   25.93
   5   0   6   34.88   10.20
   5   0   7   15.30   18.64
   5   0   7    4.25    7.02
   5   0   7    2.59    6.38
   5   0   8   40.14   11.49
   5   0   8   32.15    8.84
   5   0   9   31.59   11.58
   5   0   9   22.02    8.45
   5   0  10    9.18    8.75
   5   0  10    1.01    6.17
   5   0  11   22.74    9.95
   5   0  11   30.89    8.48
   5   0  12   46.45   11.75
   5   0  12   53.20    9.50
   5   0  13    1.46    6.35
   5   0  13    1.41    4.70
   5   0  14    2.60    4.73
  -5  -1  16   19.76    5.55
  -5  -1  15    0.27    5.21
  -5  -1  14    1.42    6.46
  -5  -1  13    3.61    8.46
   5   1 -13   -0.68    6.83
   5   1 -12   66.74   14.20
   5   1 -11   11.94    9.48
   5   1 -10   47.18   13.11
  -5  -1   9   30.62   28.91
   5   1  -9   11.47   21.44
   5   1  -9   41.43   12.86
  -5  -1   8   39.71   30.15
  -5  -1   8    9.04   23.35
   5   1  -8   32.57    9.41
   5   1  -8   10.17   24.63
  -5  -1   7   -8.38   28.59
   5   1  -7    7.43    7.28
   5   1  -7   17.52   22.94
  -5  -1   7   16.64   23.20
   5   1  -6  418.23   65.54
  -5  -1   6  487.53   77.58
  -5  -1   6  458.18   72.64
  -5  -1   5   64.18   33.39
   5   1  -5   58.30   28.31
   5   1  -4  291.02   51.47
  -5  -1   4  298.63   53.30
  -5  -1   3   14.91   17.25
   5   1  -3    4.36   16.91
  -5  -1   2   -8.97   18.69
   5   1  -2   -7.35   16.66
  -5  -1   1   45.95   19.94
   5   1  -1   53.41   23.08
   5   1   0   86.68   28.53
  -5  -1   0   70.07   22.05
  -5  -1  -1  603.46   57.30
   5   1   1  608.31   67.32
   5   1   2  340.16   53.16
   5   1   3   -0.32   16.74
   5   1   4   10.67   22.20
   5   1   5   17.28   19.57
   5   1   5   28.96   24.73
   5   1   6   22.26   27.14
   5   1   6   -2.16    9.40
   5   1   6    4.87    7.49
   5   1   7  115.14   19.04
   5   1   7   83.96   36.00
   5   1   7   98.39   14.25
   5   1   8   13.53   10.80
   5   1   8   -8.35    8.08
   5   1   9   72.89   15.63
   5   1   9   59.74   10.89
   5   1  10   -0.20    7.37
   5   1  10    3.61    7.28
   5   1  11    2.16    6.59
   5   1  11   12.14    7.70
   5   1  12    4.32    6.94
   5   1  12   17.52    7.04
   5   1  13   -1.53    5.45
   5   1  13    3.25    5.75
  -5  -2  15    5.42    5.59
  -5  -2  14   28.45    8.72
  -5  -2  13   -2.36    5.64
   5   2 -13    7.63    7.58
   5   2 -12   48.36   13.31
   5   2 -11    4.48    7.67
   5   2 -10   19.94   10.10
   5   2  -9   10.54    8.64
  -5  -2   8   83.48   38.20
   5   2  -8   79.06   15.57
  -5  -2   8   55.39   33.09
   5   2  -8   77.42   39.06
  -5  -2   7  -10.29   18.81
   5   2  -7  -10.46    8.54
  -5  -2   7  -13.42   27.58
   5   2  -7   -4.18   21.64
  -5  -2   6  102.64   40.30
   5   2  -6  100.05   14.89
   5   2  -6   70.47   13.63
   5   2  -6  141.43   42.75
  -5  -2   5   18.01   20.51
   5   2  -5  -17.46   29.28
  -5  -2   4   -5.47   15.41
   5   2  -4   17.19   22.99
  -5  -2   3    7.46   16.90
   5   2  -3   -5.64   19.15
  -5  -2   2    1.83   13.79
   5   2  -2    9.45   19.95
  -5  -2   1   -3.76   12.55
   5   2  -1    0.06   16.19
   5   2   0    5.08   19.01
  -5  -2   0   -8.96   13.61
   5   2   1  199.02   41.08
   5   2   2  -20.29   25.93
   5   2   3   40.93   24.71
   5   2   4   72.40   31.91
   5   2   4   60.59   32.22
   5   2   5   12.56   20.35
   5   2   5    4.57    7.70
   5   2   5    1.37   23.72
   5   2   5   -7.23    7.56
   5   2   6    5.76   18.81
   5   2   6    6.12    9.18
   5   2   6   -6.95    7.93
   5   2   7   83.78   16.44
   5   2   7   42.34   33.06
   5   2   7   63.49   12.58
   5   2   8   76.28   15.50
   5   2   8   70.94   13.11
   5   2   9    2.25    8.25
   5   2   9    4.04    7.32
   5   2  10    8.87    9.10
   5   2  10   -0.91    6.43
   5   2  11   -7.19    7.78
   5   2  11    2.13    6.27
   5   2  12   -4.69    6.11
   5   2  12    0.37    5.74
   5   2  13   -2.37    5.21
   5   2  13    0.24    4.54
   5   2  14   24.43    6.03
  -5  -3  15   -2.06    5.23
  -5  -3  14    5.69    6.18
  -5  -3  13    6.73    6.82
   5   3 -13   -4.20    7.85
   5   3 -12   10.84    8.38
   5   3 -11   -0.85    8.01
   5   3 -10   16.42   10.18
   5   3  -9   12.90    9.13
   5   3  -8   -2.85    7.03
  -5  -3   7   12.85   22.59
   5   3  -7   31.94   10.90
   5   3  -7   66.09   33.48
  -5  -3   6    1.75   21.15
   5   3  -6   10.38    7.72
   5   3  -6   19.97    9.94
   5   3  -6    7.11   20.64
  -5  -3   5   29.18   27.67
   5   3  -5    8.83    8.97
   5   3  -5   19.79    9.44
   5   3  -5   24.81   26.37
  -5  -3   4   21.04   22.85
   5   3  -4   -4.67   16.62
  -5  -3   3    9.69   15.20
   5   3  -3   10.93   17.15
  -5  -3   2   21.22   20.40
   5   3  -2   43.84   23.33
   5   3  -1   -5.50   15.28
   5   3  -1  -27.41   24.73
   5   3   0  -18.89   25.62
   5   3   0   -6.65   16.77
   5   3   1  154.26   39.53
   5   3   2   -7.41   20.25
   5   3   3  124.55   19.92
   5   3   3  102.61   33.94
   5   3   3   94.52   13.87
   5   3   4   29.88   28.26
   5   3   4   39.75   12.53
   5   3   4   -0.97   24.30
   5   3   4   14.20    8.16
   5   3   5   -5.02    8.33
   5   3   5   -4.92   20.03
   5   3   5    2.81    7.20
   5   3   6   49.83   13.84
   5   3   6   57.66   11.84
   5   3   7  141.72   20.32
   5   3   7  131.97   16.06
   5   3   8   -9.11    8.78
   5   3   8   -0.05    7.53
   5   3   9   57.32   12.90
   5   3   9   68.51   12.49
   5   3  10   -3.64    7.27
   5   3  10   10.84    7.61
   5   3  11   26.51    8.29
   5   3  11   35.39    9.25
   5   3  12   31.57    8.25
   5   3  13    3.56    4.54
   5   3  13    1.06    4.30
  -5  -4  15   -4.12    5.20
  -5  -4  14   23.08    6.86
  -5  -4  14   37.27    9.59
  -5  -4  13   -1.23    6.18
   5   4 -12   88.01   15.80
   5   4 -11    3.81    7.87
   5   4 -10   -4.20    7.80
   5   4  -9   -2.10    7.61
   5   4  -8   14.58    8.57
  -5  -4   7   25.90   24.76
   5   4  -7   13.91    9.16
   5   4  -7   13.00   21.69
  -5  -4   6   16.95   21.29
   5   4  -6    4.25    7.43
   5   4  -6    4.09    7.27
   5   4  -6   22.92   25.54
  -5  -4   5   15.66   18.26
   5   4  -5   40.01   11.37
   5   4  -5   29.92   10.99
   5   4  -5   35.94   24.19
  -5  -4   4   -5.58   25.49
   5   4  -4   25.94   10.35
   5   4  -4   17.20    8.27
   5   4  -4   31.96   21.89
   5   4  -3    4.15    7.33
   5   4  -3    0.48   15.03
   5   4  -3   -2.32   16.91
   5   4  -2  -12.81   20.39
   5   4  -2  -11.09    8.01
   5   4  -2   -3.17   18.51
   5   4  -1   65.04   25.14
   5   4  -1   56.59   11.15
   5   4  -1   27.79   21.29
   5   4   0   36.81   22.92
   5   4   0    7.48    6.06
   5   4   1  178.84   41.55
   5   4   1  183.61   19.22
   5   4   2   -3.27   19.72
   5   4   2    8.17    7.07
   5   4   3   20.63   19.16
   5   4   3   37.76   11.19
   5   4   3   14.68    8.04
   5   4   4   -2.63   18.05
   5   4   4    5.98    9.05
   5   4   4   10.13    8.25
   5   4   5    3.35    7.89
   5   4   5   14.11   24.52
   5   4   5    8.02    8.14
   5   4   6   90.65   17.29
   5   4   6   64.52   12.54
   5   4   7   18.59    8.49
   5   4   7   29.47   10.84
   5   4   8    4.44    7.17
   5   4   8    5.07    7.19
   5   4   9   15.53    8.19
   5   4   9   28.59    9.71
   5   4  10   31.08    8.99
   5   4  11    4.91    5.94
   5   4  12    9.94    5.17
   5   4  12   16.19    6.01
   5   4  13   -7.55   12.15
  -5  -5  14   23.59    6.84
  -5  -5  13    8.50    6.01
   5   5 -12    1.98    7.06
   5   5 -11    1.28    8.22
   5   5 -11    6.20    8.52
   5   5 -10   18.10   10.49
   5   5  -9  -10.95    9.23
   5   5  -8    5.94    7.86
   5   5  -7   16.05    9.89
   5   5  -6   17.29   10.54
   5   5  -6   11.74    9.29
   5   5  -5   16.13    8.81
   5   5  -5   12.17    9.07
   5   5  -5    3.90   19.41
   5   5  -5   -7.45   17.42
   5   5  -4   41.08   11.94
   5   5  -4   26.17   10.51
   5   5  -4   -9.91   21.47
   5   5  -4   34.89    7.39
   5   5  -4   45.45   34.31
   5   5  -3    6.74    7.42
   5   5  -3   -4.62    7.84
   5   5  -3  -22.45   28.03
   5   5  -3    0.59    4.88
   5   5  -3  -12.87   23.34
   5   5  -2   31.78   23.14
   5   5  -2    5.40    7.41
   5   5  -2    9.51   24.92
   5   5  -1   33.90   21.80
   5   5  -1   24.34    9.48
   5   5   0   57.74   25.19
   5   5   0   76.15   13.34
   5   5   1   18.93   19.15
   5   5   1   31.43   10.10
   5   5   2    9.98   20.66
   5   5   2    6.00    9.17
   5   5   3   34.40   18.94
   5   5   3   81.12   15.90
   5   5   4    6.84    8.17
   5   5   4    7.47    7.41
   5   5   5   23.49   10.39
   5   5   5    4.43    6.38
   5   5   6   68.19   14.59
   5   5   6   59.82   12.22
   5   5   7    2.93    8.09
   5   5   7    7.49    7.20
   5   5   8  147.60   18.58
   5   5   8  168.21   17.49
   5   5   9    4.85    6.39
   5   5   9   17.76    8.32
   5   5  10   21.22    7.28
   5   5  10   38.25    9.23
   5   5  11    9.40    5.14
   5   5  11    9.75    5.93
   5   5  12   18.87   13.39
  -5  -6  14   -6.58    5.41
  -5  -6  14   -1.50    5.54
  -5  -6  13   -1.91    6.46
   5   6 -12    0.37    6.86
   5   6 -11    8.73    8.63
   5   6 -11   -1.54    7.37
   5   6 -10   -1.40    7.43
   5   6  -9    6.17    8.12
   5   6  -8   -7.68   15.33
   5   6  -8    9.90    7.73
   5   6  -7   -2.97    7.90
   5   6  -7   -2.58   12.88
   5   6  -6   38.62   11.45
   5   6  -5   39.32   12.42
   5   6  -5   55.38   13.58
   5   6  -4   38.19   11.85
   5   6  -4   32.33   10.41
   5   6  -4   30.04    6.92
   5   6  -3   17.23   24.98
   5   6  -3    9.58    6.23
   5   6  -3   14.04    9.25
   5   6  -3   -1.92   22.49
   5   6  -2   70.62   29.54
   5   6  -2   80.95   14.46
   5   6  -2   55.43   37.52
   5   6  -1   17.63   24.16
   5   6  -1   29.75   10.34
   5   6   0    0.01   19.43
   5   6   0   70.30   13.64
   5   6   1   72.31   14.35
   5   6   2   20.22    9.88
   5   6   3    2.74   14.52
   5   6   3   18.97    9.46
   5   6   4   19.92    9.42
   5   6   5   -2.02    7.49
   5   6   6   -5.59    7.58
   5   6   6    2.45    7.08
   5   6   7    1.09    6.08
   5   6   7    3.40    6.64
   5   6   8  -10.52    6.84
   5   6   8    7.91    8.04
   5   6   9    5.88    5.91
   5   6   9    1.29    5.78
   5   6  10  -22.72   18.56
   5   6  11    1.90   13.27
   5   6  12    0.73   10.88
  -5  -7  13   13.33    7.17
   5   7 -12   19.87    8.49
  -5  -7  12   23.12    9.45
   5   7 -11   41.74    9.87
   5   7 -10    2.90    7.94
   5   7 -10    8.65    8.08
   5   7  -9   -9.53    9.25
   5   7  -8   -9.79   12.98
   5   7  -8    7.53    8.77
   5   7  -7  115.07   18.77
   5   7  -7    0.08   24.39
   5   7  -6    1.07    7.51
   5   7  -6    1.99   16.09
   5   7  -5    2.03   18.26
   5   7  -5   17.27    9.26
   5   7  -5   16.18    9.36
   5   7  -4   -2.19    6.58
   5   7  -4   -1.81    5.46
   5   7  -4    8.57   16.74
   5   7  -3    1.05    7.55
   5   7  -3   -6.74    6.14
   5   7  -2   18.24    9.74
   5   7  -2   15.84    6.92
   5   7  -1   40.53   12.51
   5   7   0    9.02    7.95
   5   7   1    4.36   17.20
   5   7   1   13.28    8.90
   5   7   2  -12.08    8.78
   5   7   2    2.25   15.15
   5   7   2  -23.01   19.62
   5   7   3   18.58   19.78
   5   7   3   -0.49    7.61
   5   7   3   -0.49   19.50
   5   7   4   29.79   10.84
   5   7   5   38.55   10.86
   5   7   6   -2.79    6.47
   5   7   7   -3.95    6.18
   5   7   7   -3.21   17.27
   5   7   8    5.16   17.92
   5   7   9    3.74   15.32
   5   7  10  -27.11   15.27
   5   7  11    4.54   11.87
   5   8 -12   -0.11    5.96
  -5  -8  12    9.41    6.64
   5   8 -11    4.39    6.74
   5   8 -10    9.02    8.39
   5   8  -9    7.77    7.58
   5   8  -8   -7.00   12.67
   5   8  -8   38.45   11.84
   5   8  -7  -16.75   15.79
   5   8  -7   36.51   10.65
   5   8  -6    2.68   14.79
   5   8  -6    3.65    7.14
   5   8  -5   -1.16   17.28
   5   8  -4   -7.97   21.94
   5   8  -4   18.31   10.13
   5   8  -3   22.92   21.52
   5   8  -3    4.48    7.29
   5   8  -3    6.58    6.33
   5   8  -2   67.42   14.18
   5   8  -2   68.18   10.48
   5   8  -1   27.25   10.63
   5   8  -1   43.78    9.89
   5   8   0   -6.61   26.03
   5   8   0  110.73   16.57
   5   8   1   -5.29   18.54
   5   8   1   -8.49    9.26
   5   8   2   22.78    8.91
   5   8   2   -2.87   15.22
   5   8   2   23.28   19.90
   5   8   3   -3.44   12.96
   5   8   3    1.17    6.90
   5   8   3    7.48   20.04
   5   8   4   30.52    8.83
   5   8   4   56.59   26.53
   5   8   5    9.72   19.96
   5   8   6  -19.34   17.21
   5   8   7   13.83   17.10
   5   8   8   -2.24   16.05
   5   8   9   -3.95   13.49
   5   8  10  -15.14   12.34
   5   9 -11   -1.48    6.03
  -5  -9  11   -0.53    6.32
   5   9 -10   21.10    8.49
   5   9  -9   31.53    9.56
   5   9  -8   37.34   10.74
   5   9  -8   -1.45   10.95
   5   9  -7   -3.24   13.63
   5   9  -7    7.74    6.99
   5   9  -6    8.52   16.59
   5   9  -5   -3.57   16.96
   5   9  -4  -12.10   18.07
   5   9  -3   -9.95   20.40
   5   9  -3    7.71    7.69
   5   9  -2   28.66   10.16
   5   9  -2   40.57    8.35
   5   9  -1   -2.24   16.75
   5   9  -1    6.57    7.72
   5   9  -1   19.53    7.64
   5   9   0  -11.85   17.06
   5   9   0    5.18    7.73
   5   9   0    1.37    5.56
   5   9   1    3.24   13.07
   5   9   1   10.54    7.89
   5   9   1    4.53    6.15
   5   9   2    1.63   14.57
   5   9   2   -1.41   17.62
   5   9   3  -10.84   15.56
   5   9   3    5.46   18.12
   5   9   4   -6.26   16.27
   5   9   5   -9.47   17.37
   5   9   6  -19.60   17.04
   5   9   7   -1.09   12.87
   5   9   8  -11.73   11.95
   5   9   9  -10.52   11.39
   5  10 -10   21.50    8.10
  -5 -10  10    1.75    5.92
   5  10  -9   24.73    8.16
   5  10  -8   23.26    8.69
   5  10  -8   -5.22   11.66
   5  10  -7   13.65    8.39
   5  10  -7   -2.65   12.11
   5  10  -6    5.29    7.59
   5  10  -6   -2.40   14.52
   5  10  -5   -4.45   17.23
   5  10  -4   -6.21   17.64
   5  10  -3  -16.87   16.94
   5  10  -2    1.95   16.60
   5  10  -1   21.64   16.87
   5  10  -1   13.63    6.53
   5  10   0    1.64   13.31
   5  10   0    9.24    6.25
   5  10   1   -9.82   13.16
   5  10   1    2.61    5.79
   5  10   2    3.44   10.81
   5  10   2   21.38    6.62
   5  10   3   -2.16    5.02
   5  10   3   -3.87   14.28
   5  10   4   21.88    5.83
   5  10   4    9.33   16.02
   5  10   5    2.47    4.41
   5  10   5   19.09   15.65
   5  10   6    5.86    4.14
   5  10   6  -17.23   12.14
   5  10   7    0.20   10.78
   5  11  -8   48.86    9.20
   5  11  -7    2.11    7.04
   5  11  -7   -0.92   11.23
   5  11  -6   23.46    8.14
   5  11  -6    4.24   11.92
   5  11  -5   17.33    8.00
   5  11  -5    0.93   14.66
   5  11  -4    0.76   14.87
   5  11  -3   -0.95   14.12
   5  11  -2   -3.65   13.32
   5  11  -1    0.43   12.47
   5  11   0    0.30   12.01
   5  11   1   -4.85   10.17
   5  11   1    7.28    5.20
   5  11   2   -4.88    4.47
   5  11   4   -0.03    3.95
   5  11   4   -0.40   10.86
   5  12  -6    2.53    9.09
   5  12  -5  -10.15   11.65
   5  12  -4   12.06   12.74
   5  12  -3   -2.03   10.96
   5  12  -2   -5.07   12.27
   5  12  -1   -1.58   12.36
   5  12   0   -9.02   11.37
  -6  16   3    1.21    9.33
  -6  16   2   26.47   10.79
  -6  16   1    0.71    7.26
  -6  16   0   30.10   10.86
  -6  16  -1   -2.02    8.06
  -6  16  -2   17.31    8.80
  -6  16  -3    8.15    8.95
  -6  16  -4   11.51    8.23
  -6  16  -5   34.12    9.94
  -6  16  -6   21.66    9.11
  -6  15   6    0.49    6.99
  -6  15   5  -15.69    8.87
  -6  15   4    6.77    7.67
  -6  15   3   -0.50    8.56
  -6  15   3    2.27    8.58
  -6  15   2    7.37   10.38
  -6  15   2  -16.35    8.38
  -6  15   1   12.42    9.63
  -6  15   1    7.09    9.69
  -6  15   0    6.16    9.29
  -6  15  -1    4.34    8.95
  -6  15  -2   16.40   10.03
  -6  15  -3    8.43    8.72
  -6  15  -4   -0.84    7.73
  -6  15  -5   22.04   10.87
  -6  15  -6    3.08    6.92
  -6  15  -7   26.88   10.42
  -6  15  -8    2.51    7.11
  -6  14   8   -5.61    6.53
  -6  14   7   -3.32    7.83
  -6  14   6   -9.44    9.73
  -6  14   5   -5.97    8.50
  -6  14   4   11.11   10.44
  -6  14   4   -8.57   10.43
  -6  14   3   11.53   12.29
  -6  14   3   -4.67    9.28
  -6  14   2    9.34   10.86
  -6  14   2    4.54   12.26
  -6  14   1   26.57   13.68
  -6  14   1   33.63   12.98
  -6  14   0   28.55   13.18
  -6  14  -1   -4.43    9.91
  -6  14  -2   38.86   16.86
  -6  14  -3    7.49   10.83
  -6  14  -4   12.53   11.22
  -6  14  -5   13.91   11.67
  -6  14  -6    6.59    8.28
  -6  14  -6   11.45    6.94
  -6  14  -7   13.55    9.25
  -6  14  -7   -5.85    6.39
  -6  14  -8   47.15   13.07
  -6  14  -9    4.71    6.96
  -6  13   9    1.10    6.37
  -6  13   8   -9.25    8.41
  -6  13   7   -3.73    9.22
  -6  13   6    3.66   10.58
  -6  13   5    5.50    9.97
  -6  13   5    3.27   10.41
  -6  13   4   17.66   12.70
  -6  13   4   27.48   14.87
  -6  13   3    8.21    9.88
  -6  13   3   -8.71   10.96
  -6  13   2   19.99   12.17
  -6  13   2   -1.92   10.45
  -6  13   1    7.05    9.52
  -6  13   1   37.25   13.21
  -6  13   0   67.24   18.53
  -6  13   0   65.56   13.99
  -6  13  -1   11.05   11.72
  -6  13  -2   15.31   12.31
  -6  13  -2   -2.69    6.89
  -6  13  -3    3.73    9.54
  -6  13  -3  -11.22    9.23
  -6  13  -4    0.83    8.74
  -6  13  -4    7.19    7.78
  -6  13  -5   -6.42   11.32
  -6  13  -5  -11.71   10.05
  -6  13  -6   -3.98    6.97
  -6  13  -6    5.48   10.13
  -6  13  -6   -1.00    7.59
  -6  13  -7    3.60    6.26
  -6  13  -7    1.50    8.16
  -6  13  -7    8.02    8.46
  -6  13  -8   -7.87    6.92
  -6  13  -8    3.65    8.45
  -6  13  -8    0.49    6.20
  -6  13  -9   -5.32    6.50
  -6  13  -9    1.37    7.69
  -6  13  -9   -1.59    6.60
  -6  13 -10   20.49    7.39
  -6  13 -10    8.21    6.85
  -6  13 -10   12.05    7.10
  -6  12  10   -4.84    7.07
  -6  12   9   -1.91    7.15
  -6  12   8    3.93    8.82
  -6  12   7   13.57   12.78
  -6  12   6   -3.75   12.36
  -6  12   5  -11.51   12.45
  -6  12   5   -6.26   13.07
  -6  12   4    7.61   11.77
  -6  12   4    1.14   12.25
  -6  12   3   19.30   12.45
  -6  12   3   22.38   15.07
  -6  12   2    8.04    9.49
  -6  12   2    9.90   11.73
  -6  12   1   32.20   15.37
  -6  12   1   27.41   12.13
  -6  12   1   25.84   12.81
  -6  12   0    4.70   10.13
  -6  12   0   15.89   12.57
  -6  12   0   -0.66    8.53
  -6  12  -1   18.97   12.42
  -6  12  -1   30.35   13.52
  -6  12  -2    6.96   10.18
  -6  12  -2   -0.45    9.08
  -6  12  -3   -4.60   12.54
  -6  12  -3    5.26    7.94
  -6  12  -4   -5.29    9.58
  -6  12  -4    4.13   10.41
  -6  12  -5   24.15    9.72
  -6  12  -5    8.16   10.65
  -6  12  -5   16.16   10.95
  -6  12  -6    0.26    6.78
  -6  12  -6   -1.82    7.90
  -6  12  -7   -3.48    7.11
  -6  12  -8    3.24    7.29
  -6  12  -9   18.31    8.21
  -6  12 -10   18.92    8.74
  -6  12 -11   -0.12    6.12
  -6  12 -11    2.47    6.76
  -6  11  11   -3.21    5.62
  -6  11  10    6.52    8.15
  -6  11   9    9.24   10.00
  -6  11   8    0.45   10.89
  -6  11   7    7.55   14.83
  -6  11   6   70.55   20.52
  -6  11   6   43.88   21.46
  -6  11   5   37.08   15.32
  -6  11   5    3.35   14.00
  -6  11   4    6.41   12.69
  -6  11   4   10.00   10.14
  -6  11   4  -11.81   12.87
  -6  11   3   20.66   12.81
  -6  11   3   20.99   11.31
  -6  11   3   18.82   15.57
  -6  11   2   -5.25   12.32
  -6  11   2   -1.28    9.63
  -6  11   2    8.26   15.02
  -6  11   1   -3.51   10.96
  -6  11   1   -9.88   13.80
  -6  11   1    2.30    8.39
  -6  11   0   11.30   12.23
  -6  11   0   22.73   13.71
  -6  11   0    5.83    8.67
  -6  11  -1   19.13   13.46
  -6  11  -1   34.45   12.85
  -6  11  -2    8.97   10.83
  -6  11  -2    8.04   11.34
  -6  11  -3  -13.65   12.10
  -6  11  -3    4.36   10.37
  -6  11  -4    2.91    7.77
  -6  11  -4    2.88   10.75
  -6  11  -4    4.83    8.02
  -6  11  -5   -1.23    7.93
  -6  11  -6   10.83    8.98
  -6  11  -7   27.27   11.24
  -6  11  -8   30.66   11.25
  -6  11  -9   -1.42    8.58
  -6  11 -10   13.02    8.65
  -6  11 -11   15.38    8.15
  -6  11 -12   34.97    9.39
  -6  10  11   -7.50    5.24
  -6  10  11  -11.75    8.46
  -6  10  10    7.06    5.67
  -6  10  10   -1.69    8.35
  -6  10   9   14.01    7.38
  -6  10   9  -14.62   10.59
  -6  10   8    8.50    7.05
  -6  10   8   -5.60   12.01
  -6  10   7   12.96    7.65
  -6  10   7   15.82   14.81
  -6  10   6    7.18    7.39
  -6  10   6    3.78   11.11
  -6  10   6   10.41   11.01
  -6  10   6   18.46   16.20
  -6  10   5   14.59    8.55
  -6  10   5   16.72   22.40
  -6  10   5   -4.55    8.11
  -6  10   5    1.24   13.64
  -6  10   4   49.53   16.66
  -6  10   4   42.05   13.41
  -6  10   4   43.64   18.59
  -6  10   3    2.68    9.82
  -6  10   3    4.42    8.46
  -6  10   3  -10.66   13.91
  -6  10   2   11.84   12.98
  -6  10   2   10.29   10.87
  -6  10   2   23.35   13.69
  -6  10   1   49.99   18.61
  -6  10   1   83.68   19.51
  -6  10   1   77.92   18.57
  -6  10   0   32.48   13.73
  -6  10   0   48.21   15.62
  -6  10   0   32.85   14.95
  -6  10  -1   -3.79    9.62
  -6  10  -1   -5.63   10.60
  -6  10  -2   19.32   14.40
  -6  10  -2   10.22   10.30
  -6  10  -2    9.89    9.56
  -6  10  -3   17.86    9.57
  -6  10  -3   18.51   14.25
  -6  10  -3   44.73   14.96
  -6  10  -3   39.44   14.08
  -6  10  -4    0.36    8.50
  -6  10  -4    2.09    8.51
  -6  10  -5    0.75    9.12
  -6  10  -5    4.82    8.80
  -6  10  -6   62.32   16.61
  -6  10  -6   63.03   16.38
  -6  10  -7   10.77   10.05
  -6  10  -7   -5.88   10.43
  -6  10  -8   31.72   13.82
  -6  10  -8   25.89   11.23
  -6  10  -9   36.60   13.01
  -6  10 -10   22.69   11.93
  -6  10 -11   21.62    9.80
  -6  10 -12   71.04   11.89
  -6  10 -13   -1.34    5.69
  -6   9  12    1.21    4.69
  -6   9  11    5.64    6.19
  -6   9  11   -0.86    8.73
  -6   9  10    3.17    6.68
  -6   9  10   -8.57    9.91
  -6   9   9  111.61   15.87
  -6   9   9   31.91   20.40
  -6   9   8    7.20    6.79
  -6   9   8  -13.52   14.43
  -6   9   7   11.72    8.20
  -6   9   7   18.89   11.31
  -6   9   7    0.49   11.48
  -6   9   6    2.45    7.65
  -6   9   6  -13.01   14.75
  -6   9   6   -8.55    9.65
  -6   9   6   -5.30   11.96
  -6   9   5   -3.90    7.67
  -6   9   5   15.35   12.32
  -6   9   5   -3.43    7.97
  -6   9   5   -3.31   11.36
  -6   9   4   -6.55   11.55
  -6   9   4   -6.06    9.34
  -6   9   4    1.57   11.43
  -6   9   3  136.89   22.63
  -6   9   3  124.86   21.87
  -6   9   2    1.79   10.90
  -6   9   2   -3.67   16.37
  -6   9   2   -7.95   10.41
  -6   9   2   -1.00   10.77
  -6   9   1    4.65   16.14
  -6   9   1   22.68   13.36
  -6   9   1   41.09   13.10
  -6   9   1   19.47   13.50
  -6   9   0  -11.29   19.49
  -6   9   0   13.14   12.92
  -6   9   0    5.10   10.06
  -6   9   0   -1.32    8.99
  -6   9   0   17.37   12.47
  -6   9  -1   23.55   12.87
  -6   9  -1   -3.00    9.37
  -6   9  -1    4.21   22.56
  -6   9  -1    4.07   10.18
  -6   9  -2   15.55    9.84
  -6   9  -2    8.07   10.92
  -6   9  -2   14.96   10.66
  -6   9  -2   26.53   21.40
  -6   9  -2    4.73    9.48
  -6   9  -3   -3.91    7.84
  -6   9  -3  -12.69   11.68
  -6   9  -4  127.91   20.52
  -6   9  -4  130.32   22.38
  -6   9  -5   34.07   11.89
  -6   9  -5   26.23   11.91
  -6   9  -6   11.76   10.37
  -6   9  -6   13.90   12.17
  -6   9  -7   25.39   12.67
  -6   9  -7   34.08   12.47
  -6   9  -8   16.76   12.63
  -6   9  -8   21.34   10.84
  -6   9  -9   22.27   11.28
  -6   9 -10    6.61   10.03
  -6   9 -11    5.77    8.39
  -6   9 -12   25.65    9.36
  -6   9 -13    2.60    5.58
  -6   8  13   21.70    6.39
  -6   8  12    7.81    6.14
  -6   8  11   18.91    7.92
  -6   8  11    8.22    9.12
  -6   8  10    8.55    7.53
  -6   8  10    8.29   11.44
  -6   8   9   21.31    9.31
  -6   8   9   16.46   14.66
  -6   8   8   11.80    8.61
  -6   8   8    1.23   11.12
  -6   8   7    4.44    7.35
  -6   8   7   -3.46    7.82
  -6   8   7   -7.28   12.16
  -6   8   6   35.59   11.11
  -6   8   6   31.78   14.75
  -6   8   6   41.08   14.65
  -6   8   6   33.95   16.94
  -6   8   5   12.68   11.43
  -6   8   5    3.80    8.44
  -6   8   5   11.10   11.36
  -6   8   4   -1.55    9.02
  -6   8   4   12.60   10.44
  -6   8   4  -18.35   18.34
  -6   8   4   13.35   13.57
  -6   8   3   16.23   10.39
  -6   8   3   -0.77   10.29
  -6   8   3    3.37   19.09
  -6   8   2   29.89   17.72
  -6   8   2   28.41   13.46
  -6   8   2   20.99   11.47
  -6   8   2   18.14   11.89
  -6   8   1   -4.18   21.83
  -6   8   1   19.11   10.89
  -6   8   1   -3.73    8.85
  -6   8   1    4.45   10.10
  -6   8   0   65.39   17.46
  -6   8   0   34.20   15.47
  -6   8   0   43.55   29.53
  -6   8  -1   17.01   24.23
  -6   8  -1   10.65   11.16
  -6   8  -1   11.27    9.69
  -6   8  -2   12.45    9.62
  -6   8  -2   12.14   20.07
  -6   8  -2   27.75   11.53
  -6   8  -2   34.90   25.66
  -6   8  -2   25.62   13.47
  -6   8  -3   16.73    9.81
  -6   8  -3   24.25   11.68
  -6   8  -3   47.88   35.44
  -6   8  -4   49.95   15.04
  -6   8  -4   50.46   14.17
  -6   8  -4   92.53   37.20
  -6   8  -5    6.92    8.59
  -6   8  -5    0.55   10.11
  -6   8  -6   36.99   13.94
  -6   8  -6   28.50   12.07
  -6   8  -7   18.53   12.12
  -6   8  -7   12.16    9.30
  -6   8  -8    9.68   10.85
  -6   8  -8   -6.37   10.01
  -6   8  -9   18.73   12.22
  -6   8  -9    5.20    8.98
   6  -8  10   -2.91    5.46
  -6   8 -10    2.12    8.77
   6  -8  11   66.99   11.06
  -6   8 -11   71.83   14.69
   6  -8  12   -7.11    5.99
  -6   8 -12   -2.63    7.88
   6  -8  13    2.57    4.78
  -6   8 -13    3.77    6.37
  -6   7  14    6.34    4.82
  -6   7  13    4.73    4.97
  -6   7  12    2.19    6.42
  -6   7  11   -0.37    6.03
  -6   7  11    9.22    8.30
  -6   7  10   28.64    9.49
  -6   7  10    8.36   10.77
  -6   7   9    5.61    7.42
  -6   7   9    3.11   10.66
  -6   7   8   17.94    8.74
  -6   7   8   15.66   12.67
  -6   7   7   18.00   10.00
  -6   7   7   10.77   10.95
  -6   7   7    5.34   13.22
  -6   7   6    9.23   11.51
  -6   7   6    1.25    8.41
  -6   7   5   38.27   24.76
  -6   7   5   35.18   16.25
  -6   7   4    8.22   14.48
  -6   7   4    9.57    9.18
  -6   7   3   10.77   16.86
  -6   7   3    5.80    7.81
  -6   7   2  184.35   43.59
  -6   7   2  256.30   26.20
  -6   7   2  251.83   29.29
  -6   7   1   35.13   20.52
  -6   7   1   55.84   13.37
  -6   7   1   49.76   14.73
  -6   7   0  192.63   45.76
  -6   7   0  258.86   26.66
  -6   7   0  206.22   30.11
  -6   7  -1  152.80   21.86
  -6   7  -1  170.77   24.92
  -6   7  -1  117.52   36.71
  -6   7  -2  165.90   20.79
  -6   7  -2  123.59   37.26
  -6   7  -2  183.08   22.98
  -6   7  -2  207.50   43.58
  -6   7  -3  141.27   19.09
  -6   7  -3  143.86   21.11
  -6   7  -3  101.28   33.85
  -6   7  -3  125.73   35.30
  -6   7  -4  239.08   26.12
  -6   7  -4  270.11   54.59
  -6   7  -5   10.25    9.51
  -6   7  -5   -3.93   28.33
  -6   7  -6  697.22   45.19
  -6   7  -7   15.72   10.64
   6  -7   8   -7.48    7.10
  -6   7  -8   -8.33   12.61
  -6   7  -8   -3.34    9.80
   6  -7   9   79.89   14.27
  -6   7  -9   85.47   18.34
  -6   7  -9   87.88   16.31
   6  -7  10   -2.54    6.79
  -6   7 -10   -8.79   11.37
   6  -7  11   42.00    9.95
  -6   7 -11   45.40   12.07
   6  -7  12   -7.79    6.18
  -6   7 -12   -1.17    6.83
   6  -7  13   19.04    7.10
  -6   7 -13    9.11    6.65
   6  -7  14   -1.14    4.53
  -6   6  14   12.08    5.51
  -6   6  13    0.65    4.89
  -6   6  12    7.16    6.72
  -6   6  11   36.01   10.98
  -6   6  11   -1.14    9.92
  -6   6  10   35.46   11.42
  -6   6  10    7.09   10.93
  -6   6   9   12.20    8.14
  -6   6   9    6.39   10.29
  -6   6   8   37.03   11.42
  -6   6   7    2.98    7.22
  -6   6   7    6.94   10.06
  -6   6   6   64.28   31.88
  -6   6   6   47.46   18.76
  -6   6   5  -10.32   20.71
  -6   6   5   -3.28    9.13
  -6   6   4   81.06   29.76
  -6   6   4   85.69   19.09
  -6   6   3    3.63   13.90
  -6   6   3    8.05    9.55
  -6   6   2  132.16   37.51
  -6   6   1    2.35   14.30
  -6   6   0   25.97   19.64
  -6   6  -1   -3.97   23.01
  -6   6  -2   14.90   17.68
  -6   6  -2   28.91   17.32
  -6   6  -3  244.33   54.72
  -6   6  -3  263.47   23.91
  -6   6  -3  246.26   52.36
  -6   6  -4  275.68   58.68
  -6   6  -4  290.12   26.89
   6  -6   4  262.65   59.23
   6  -6   5   21.55   30.18
  -6   6  -5   60.86   14.42
   6  -6   6   33.96   35.02
  -6   6  -6   -2.68    8.89
   6  -6   7    2.05    6.73
  -6   6  -7   20.46   14.51
   6  -6   8   25.94    9.47
  -6   6  -8   34.23   13.57
   6  -6   9    5.11    7.73
  -6   6  -9    8.52    9.22
   6  -6  10    8.36    7.59
  -6   6 -10   -6.46    8.73
   6  -6  11  111.23   14.89
  -6   6 -11   74.16   13.92
   6  -6  12   13.03    6.64
  -6   6 -12   14.26    8.24
   6  -6  13    9.79    6.22
   6  -6  14    9.96    5.31
  -6   5  14   18.89    6.25
  -6   5  13   20.44    7.52
  -6   5  12    1.28    6.79
  -6   5  11   14.96    9.37
  -6   5  11    4.32   10.55
  -6   5  10    8.21    8.80
  -6   5  10    7.98    6.04
  -6   5  10   -3.36   11.34
  -6   5   9    8.61    7.30
  -6   5   9   -2.78    6.97
  -6   5   8   44.08   10.21
  -6   5   8   53.36   12.92
  -6   5   7  -17.04    9.02
  -6   5   7    0.77    8.36
  -6   5   7   14.97   22.37
  -6   5   6   53.97   17.00
  -6   5   6   66.62   30.39
  -6   5   5   -2.71    9.10
  -6   5   5   -0.01   15.53
  -6   5   4   -4.32   15.08
  -6   5   4   -0.44    7.98
  -6   5   3   46.13   25.14
  -6   5   2   -9.31   14.53
  -6   5   1   21.92   17.24
  -6   5   0  -22.72   24.08
  -6   5  -1   46.91   25.54
  -6   5  -2    5.11   17.01
  -6   5  -3  317.14   59.09
  -6   5  -4   62.34   12.58
  -6   5  -4   60.32   25.85
   6  -5   5  107.74   41.59
  -6   5  -5  107.09   16.84
   6  -5   6   -8.13   32.65
   6  -5   6   -2.97    9.31
  -6   5  -6   11.87    9.49
   6  -5   7    6.34   22.96
   6  -5   7    9.19    8.47
  -6   5  -7    9.57   10.72
   6  -5   8   16.15    8.37
  -6   5  -8   12.31    9.76
   6  -5   9   28.23   10.08
  -6   5  -9   33.70   12.77
   6  -5  10   85.62   14.82
  -6   5 -10   61.07   14.46
   6  -5  11   38.02   11.19
  -6   5 -11   16.17    8.38
   6  -5  12   -0.98    7.25
   6  -5  13   14.84    6.47
   6  -5  14   12.29    6.22
  -6   4  15   15.55    5.27
  -6   4  14   14.75    6.88
  -6   4  13   -3.64    6.86
  -6   4  12   11.47    6.83
  -6   4  12   11.72    6.95
  -6   4  11    2.75    6.92
  -6   4  11   -0.35    7.04
  -6   4  11    6.06   10.53
  -6   4  10   14.43    9.61
  -6   4  10   25.92    8.83
  -6   4   9   33.44   11.23
  -6   4   9   18.35    8.49
  -6   4   8  223.22   24.37
  -6   4   8  216.71   20.11
  -6   4   7   13.69    7.25
  -6   4   7   16.31   18.81
  -6   4   7   33.78   13.46
  -6   4   6   10.30   16.01
  -6   4   6   15.63   10.95
  -6   4   5   70.42   26.35
  -6   4   5   63.67   16.24
  -6   4   4    5.85   14.79
  -6   4   3  -31.83   25.94
  -6   4   2  365.93   55.17
  -6   4   1   -5.51   14.82
  -6   4   0   44.63   22.90
  -6   4  -1  103.27   28.83
  -6   4  -2    6.95   16.70
  -6   4  -3  -35.62   24.30
  -6   4  -4   41.77   25.18
  -6   4  -4   39.82   11.49
   6  -4   5    8.05    8.19
  -6   4  -5   11.89    9.16
   6  -4   5   10.81   24.99
   6  -4   6   36.32   33.14
   6  -4   6   11.61    8.37
  -6   4  -6    8.76   10.07
   6  -4   7    0.13    7.32
  -6   4  -7   -2.08    9.18
   6  -4   8   33.74   11.33
  -6   4  -8   23.64   11.69
   6  -4   9   26.44    9.65
  -6   4  -9   29.03   11.38
   6  -4  10   19.88   10.84
  -6   4 -10    5.85    7.87
   6  -4  11   24.04   10.81
   6  -4  12   13.21    8.16
   6  -4  13   18.58    6.94
   6  -4  14    8.77    5.80
  -6   3  14    2.31    4.86
  -6   3  13    3.95    6.02
  -6   3  13    4.56    6.05
  -6   3  12   23.77    9.67
  -6   3  12   24.12    8.31
  -6   3  11  100.08   17.33
  -6   3  11  121.89   16.89
  -6   3  10   49.72   13.10
  -6   3  10   52.98   11.93
  -6   3   9   18.54    9.74
  -6   3   9   16.11    7.21
  -6   3   8  242.82   25.24
  -6   3   8  283.27   23.20
  -6   3   7    3.57    6.12
   6  -3  -7   16.62    8.39
  -6   3   7   10.64   22.32
  -6   3   7   -3.53   11.58
   6  -3  -6   -0.74    7.54
  -6   3   6   33.11   25.95
  -6   3   6   17.83   12.48
   6  -3  -5   74.14   12.65
  -6   3   5   76.21   32.83
  -6   3   5  103.06   19.12
  -6   3   4   59.22   21.24
  -6   3   3   58.63   25.20
  -6   3   2   -8.80   22.27
  -6   3   1    4.13   15.49
  -6   3   0   65.83   25.93
  -6   3  -1   86.52   29.99
  -6   3  -2    6.78   19.64
  -6   3  -3  -10.00   18.32
  -6   3  -4   -0.56   20.74
   6  -3   5   -0.21    7.90
  -6   3  -5   -6.82    8.52
   6  -3   5  -12.14   32.61
   6  -3   6   42.87   31.36
   6  -3   6   53.34   12.30
  -6   3  -6   59.63   14.77
   6  -3   7    2.13   21.78
   6  -3   7   19.01    9.51
  -6   3  -7   25.12   11.72
   6  -3   8   32.42   11.67
  -6   3  -8   21.76   11.99
   6  -3   9    3.67    9.32
   6  -3  10   57.46   13.66
   6  -3  11   -2.03    7.09
   6  -3  12   11.05    6.81
   6  -3  13   13.66    7.00
   6  -3  14   29.61    7.55
  -6   2  14    3.18    4.49
  -6   2  14    7.51    5.81
  -6   2  13   19.25    7.42
  -6   2  13   32.31    9.87
  -6   2  12   17.62    8.49
  -6   2  12   23.85    8.57
  -6   2  11  394.17   29.37
  -6   2  11  401.34   27.84
  -6   2  10   36.32   11.76
  -6   2  10   28.70   11.47
  -6   2   9    1.87    6.81
  -6   2   9    4.42    6.78
   6  -2  -9   -4.02    7.56
  -6   2   8   15.44    9.92
   6  -2  -8    8.18    8.20
   6  -2  -7   65.94   12.92
  -6   2   7   50.05   30.14
   6  -2  -6    6.92    6.75
  -6   2   6   13.31   11.32
   6  -2  -5  379.18   26.41
  -6   2   5  384.89   34.39
  -6   2   5  329.25   58.35
  -6   2   4    9.75   22.13
  -6   2   3  252.56   49.17
  -6   2   2   40.62   22.42
  -6   2   1   15.12   15.35
  -6   2   0   15.71   16.78
  -6   2  -1   20.88   19.33
  -6   2  -2   17.56   17.43
  -6   2  -3  120.64   33.05
   6  -2   4   18.33    9.73
  -6   2  -4   12.39   21.45
   6  -2   5   -3.26    9.34
   6  -2   5   31.27   35.64
   6  -2   6   -7.40   30.01
   6  -2   6    4.02    7.20
   6  -2   7   54.59   14.08
   6  -2   8   28.61   12.27
   6  -2   9    3.84    7.53
   6  -2  10   52.54   12.51
   6  -2  11   -1.65    7.48
   6  -2  12   12.04    8.47
   6  -2  13    4.40    5.64
   6  -2  14   16.02    6.50
  -6   1  14   19.40    6.90
  -6   1  13  114.04   14.67
  -6   1  12   12.25    6.49
  -6   1  12   22.65    7.99
  -6   1  11  122.51   16.55
  -6   1  11  144.55   19.77
   6  -1 -11  104.30   15.88
  -6   1  10  187.39   20.51
   6  -1 -10  163.16   19.38
  -6   1   9   23.42    9.69
   6  -1  -9   19.48    9.68
  -6   1   8   12.48    9.99
   6  -1  -8   18.61    9.33
  -6   1   7   48.08   28.38
   6  -1  -7   52.65   12.42
   6  -1  -7   28.24   17.78
  -6   1   6    5.54   17.04
   6  -1  -6    4.13    6.16
  -6   1   6    0.28    9.96
   6  -1  -5   62.29   11.68
  -6   1   5   53.97   25.01
  -6   1   5   64.25   16.86
   6  -1  -5   63.48   25.01
  -6   1   4   11.55   20.94
   6  -1  -4  -17.16   25.77
  -6   1   3  -13.16   24.35
   6  -1  -3   13.55   15.26
   6  -1  -2  161.46   36.59
  -6   1   2  221.62   43.13
  -6   1   1   26.24   14.79
   6  -1  -1   42.30   22.22
   6  -1   0   67.60   23.98
  -6   1   0   83.35   27.43
  -6   1  -1    7.80   14.65
  -6   1  -2   34.75   18.76
  -6   1  -3   -9.08   20.14
   6  -1   4   14.63    8.95
   6  -1   5   40.84   11.72
   6  -1   5   15.49   20.34
   6  -1   6   13.89   21.42
   6  -1   6    0.09    7.90
   6  -1   6   -6.48    5.87
   6  -1   7   15.44    9.66
   6  -1   7   13.86    6.72
   6  -1   8   10.00   10.11
   6  -1   8    8.61    6.53
   6  -1   9   84.84   16.36
   6  -1   9   59.41   10.91
   6  -1  10   10.56    8.42
   6  -1  10   -5.50    6.54
   6  -1  11    4.03    7.35
   6  -1  12   -3.10    7.28
   6  -1  13   22.79    6.75
   6  -1  14   23.35    6.35
  -6   0  14    7.19    6.05
  -6   0  13   48.27   11.05
  -6   0  12   15.43    8.24
   6   0 -12   -5.41    8.45
   6   0 -11   10.21    7.99
   6   0 -10   11.02    8.33
   6   0  -9   20.81   10.44
   6   0  -8   16.09    8.27
  -6   0   7    8.42   19.70
   6   0  -7   24.89   10.41
   6   0  -7   11.65   20.07
   6   0  -6   75.74   13.91
  -6   0   6   73.20   31.76
   6   0  -6   37.62   10.82
   6   0  -6   47.23   28.54
  -6   0   5   55.06   24.57
   6   0  -5   43.55   10.17
   6   0  -5   31.54   21.16
   6   0  -4    0.58    6.97
  -6   0   4  -12.21   23.14
   6   0  -4   -8.61   21.33
  -6   0   3   17.22   23.10
   6   0  -3    3.63   20.32
  -6   0   2    1.94   15.38
   6   0  -2    4.93   18.77
  -6   0   1   87.18   27.70
   6   0  -1   93.98   29.67
   6   0   0    3.55   17.49
  -6   0   0    9.73   18.49
  -6   0  -1  229.81   40.15
   6   0   1  198.80   40.28
   6   0   2   55.19   20.31
   6   0   3   17.30    9.72
   6   0   3   -5.57   27.61
   6   0   4  105.23   16.26
   6   0   5   -2.26   24.32
   6   0   5   10.32    8.80
   6   0   5   -0.50    6.09
   6   0   6    9.04   10.13
   6   0   6   -3.44    6.49
   6   0   7   83.25   17.01
   6   0   7   58.51   11.47
   6   0   8   44.41   12.53
   6   0   8   41.13    9.84
   6   0   9    6.30    8.58
   6   0   9   -7.67    6.23
   6   0  10   16.19   10.04
   6   0  10   10.27    6.73
   6   0  11    4.68    7.64
   6   0  11    4.49    5.34
   6   0  12    0.34    5.58
   6   0  13   24.58    6.43
  -6  -1  15   -6.99    4.82
  -6  -1  14    4.40    5.91
  -6  -1  13   26.13    9.22
   6   1 -13   30.54    9.49
  -6  -1  12   -4.28    7.78
   6   1 -12    1.71    7.06
   6   1 -11   51.55   13.22
   6   1 -10   19.19    9.27
   6   1  -9   16.04    9.56
   6   1  -8   14.78   10.16
  -6  -1   7    4.92   18.84
   6   1  -7   18.41    9.19
   6   1  -7   18.39   21.91
  -6  -1   6   45.15   28.67
   6   1  -6   23.82   10.54
   6   1  -6   37.55   10.78
   6   1  -5  135.57   18.61
   6   1  -5  156.73   18.25
  -6  -1   5  148.43   46.41
   6   1  -5  134.42   39.97
   6   1  -4  144.88   17.17
  -6  -1   4  147.42   41.67
   6   1  -4  130.73   17.58
   6   1  -4  124.50   36.84
   6   1  -3    4.10    7.24
   6   1  -3    0.27    6.07
  -6  -1   3   -9.17   14.59
   6   1  -3    6.71   22.75
  -6  -1   2   20.45   19.86
   6   1  -2   24.63   23.00
   6   1  -1    4.34   16.03
  -6  -1   1   -4.07   14.38
   6   1   0   57.23   25.90
  -6  -1   0   62.11   25.44
   6   1   1   44.71   27.83
   6   1   1   34.87    9.30
   6   1   2  167.57   19.42
   6   1   2  135.80   36.56
   6   1   2  180.66   19.28
   6   1   3   12.78    9.64
   6   1   4   22.71    9.80
   6   1   4    6.98   21.38
   6   1   4   33.25   25.86
   6   1   5  -11.29   21.31
   6   1   5    7.14    8.80
   6   1   5    9.48    8.49
   6   1   6   -3.73    7.66
   6   1   6    1.05    6.78
   6   1   7    0.07    8.95
   6   1   7    3.96    7.02
   6   1   8   35.54   12.66
   6   1   8    7.00    6.47
   6   1   9    6.80    7.21
   6   1   9   -3.22    6.28
   6   1  10   -0.75    6.87
   6   1  10   -0.20    6.15
   6   1  11    4.81    6.64
   6   1  11   -0.48    5.38
   6   1  12    6.91    5.99
   6   1  13   14.08    6.16
  -6  -2  14   -0.15    4.98
  -6  -2  13   17.42    7.89
   6   2 -13   23.94    8.32
   6   2 -12   15.23    8.81
   6   2 -11   -0.78    7.51
   6   2 -10    4.62    8.67
   6   2  -9   11.81    9.66
   6   2  -8    7.64    9.32
   6   2  -7    7.67    8.25
   6   2  -6    8.21    8.39
   6   2  -6   -0.27    6.31
   6   2  -6    4.78   19.36
  -6  -2   5   -2.27   18.34
   6   2  -5    6.78    8.83
   6   2  -5    6.37    7.83
   6   2  -5    1.92   20.77
   6   2  -4   15.36    8.18
   6   2  -4   13.08    7.43
  -6  -2   4   15.90   22.53
   6   2  -4   21.01   24.89
   6   2  -3   75.81   14.41
   6   2  -3   73.95   13.26
  -6  -2   3   82.19   33.26
   6   2  -3   65.12   29.92
   6   2  -2   40.04    9.89
   6   2  -2   55.27   12.47
  -6  -2   2   50.13   25.44
   6   2  -2   37.84   22.87
   6   2  -1   30.60   25.32
   6   2  -1   11.56    6.84
   6   2  -1   30.76   10.44
   6   2   0   43.11   23.10
   6   2   0   45.91   10.28
   6   2   0   43.41   10.32
   6   2   1   85.66   33.31
   6   2   1   80.56   13.95
   6   2   2   12.95   20.56
   6   2   2   23.34    8.77
   6   2   3   16.08    9.31
   6   2   3   12.75   22.86
   6   2   3   29.83   10.30
   6   2   4    8.31    8.60
   6   2   4   20.64   17.91
   6   2   4    7.58   22.42
   6   2   5   -0.91    7.62
   6   2   5    2.60    7.40
   6   2   6   59.91   14.55
   6   2   6   42.54   10.62
   6   2   7  131.26   20.19
   6   2   7  129.89   16.44
   6   2   8   47.68   13.48
   6   2   8   52.05   11.58
   6   2   9   38.60   11.57
   6   2   9   27.59    8.68
   6   2  10    1.54    6.55
   6   2  10   -1.47    5.57
   6   2  11    4.88    5.81
   6   2  12   -0.41    4.83
  -6  -3  14   10.43    5.36
  -6  -3  13    8.74    7.04
   6   3 -12    4.04    7.01
   6   3 -11    1.92    7.21
   6   3 -10    3.66    7.45
   6   3  -9    0.41    7.56
   6   3  -8   17.15    9.15
   6   3  -7   14.41    8.51
   6   3  -6   60.88   13.56
   6   3  -6   57.71   14.58
  -6  -3   5   15.02   26.46
   6   3  -5   39.35   11.46
   6   3  -5   47.37   13.54
   6   3  -5   57.32   31.05
   6   3  -4   70.85   13.81
   6   3  -4   61.78   13.28
   6   3  -4   74.93   37.61
   6   3  -3   -3.51    7.04
   6   3  -3   -0.18    7.12
   6   3  -2   38.42   22.01
   6   3  -2   11.24   17.30
   6   3  -2   46.05   11.78
   6   3  -2   25.71    8.26
   6   3  -1   77.92   34.36
   6   3  -1   48.43   12.21
   6   3  -1   53.57   12.36
   6   3   0   22.73   22.22
   6   3   0   26.88    9.04
   6   3   1   21.00   19.33
   6   3   1   55.78   12.48
   6   3   2   58.93   23.25
   6   3   2   90.06   15.25
   6   3   3   52.87   30.17
   6   3   3   62.95   13.24
   6   3   3   38.76   22.57
   6   3   4   11.41    9.90
   6   3   5  108.43   18.33
   6   3   6   10.74    9.44
   6   3   6   16.47    8.71
   6   3   7   52.33   13.36
   6   3   7   37.52   10.29
   6   3   8    8.34    7.28
   6   3   8   18.55    8.58
   6   3   9   13.19    7.60
   6   3  10   12.06    7.55
   6   3  11    1.51    4.94
   6   3  12    9.43    5.43
  -6  -4  14    4.07    4.77
  -6  -4  13   20.32    6.68
  -6  -4  13   23.66    7.27
   6   4 -12   35.16   10.14
   6   4 -11   -0.31    7.33
   6   4 -10   22.51   10.21
   6   4  -9   -3.75    7.84
   6   4  -8   13.64    8.03
   6   4  -7   -4.00    8.03
   6   4  -6   96.91   16.81
   6   4  -6   65.22   14.44
   6   4  -5   -0.43    7.14
   6   4  -5   -0.35    7.79
   6   4  -4   32.00   10.58
   6   4  -4   32.74   12.06
   6   4  -3   -8.40    8.24
   6   4  -3    6.76    8.63
   6   4  -3   18.21   19.44
   6   4  -2    6.09   19.97
   6   4  -2   24.77   10.63
   6   4  -2   31.34   10.90
   6   4  -1   -0.65   19.63
   6   4  -1   15.15    8.63
   6   4   0   38.10   28.25
   6   4   0   28.66   10.23
   6   4   1    7.44   16.93
   6   4   1    4.08    6.67
   6   4   2   61.03   13.21
   6   4   3   42.22   12.60
   6   4   4   67.07   14.73
   6   4   5  192.15   22.47
   6   4   6   44.27   12.74
   6   4   7   29.33   10.88
   6   4   8    6.85    7.98
   6   4   9   10.33    7.42
   6   4  10    8.68    5.86
   6   4  11   22.06    6.02
   6   4  12    2.70   11.33
  -6  -5  13    2.31    5.01
  -6  -5  13   -1.00    5.43
   6   5 -12    2.78    6.72
   6   5 -11    9.69    7.80
   6   5 -11    2.72    6.93
   6   5 -10    1.24    7.34
   6   5  -9   -1.87    7.52
   6   5  -8   -1.46   15.17
   6   5  -8   -5.08    7.71
   6   5  -7   53.68   13.76
   6   5  -6    1.52    7.64
   6   5  -5   23.83   10.62
   6   5  -5   11.10    9.57
   6   5  -4    3.92    7.57
   6   5  -4    0.89    5.58
   6   5  -4    5.21    8.06
   6   5  -3   -3.65    7.64
   6   5  -3    2.96    7.04
   6   5  -3   -3.48    5.15
   6   5  -2    8.78    7.90
   6   5  -1   41.91   12.03
   6   5   0    2.34    6.98
   6   5   1   75.20   14.14
   6   5   2   41.22   12.55
   6   5   3    5.32    7.57
   6   5   4   11.06    8.55
   6   5   5    3.66    7.27
   6   5   6   11.39    8.23
   6   5   7   41.86   10.50
   6   5   8   20.67    7.65
   6   5   9    0.17    5.16
   6   5  10   -4.73    4.86
   6   5  10   -1.77   13.25
   6   5  11   -8.21   12.44
  -6  -6  12   12.00    6.22
   6   6 -11    2.80    7.66
   6   6 -11    6.21    7.28
   6   6 -10    9.04    7.10
   6   6  -9   12.99    8.79
   6   6  -8   -4.12   12.96
   6   6  -8   -6.08    7.59
   6   6  -7   90.79   16.55
   6   6  -7  -17.79   15.98
   6   6  -6    3.50   16.17
   6   6  -6    9.49    8.50
   6   6  -5   16.05    8.24
   6   6  -5   20.50   10.85
   6   6  -4   23.43   10.19
   6   6  -4   15.10    9.33
   6   6  -3    3.32    7.67
   6   6  -3    2.49    5.34
   6   6  -2   -2.65    7.95
   6   6  -2   17.04    7.31
   6   6  -1   57.06   12.65
   6   6   0    1.05    6.94
   6   6   1   -0.59    7.80
   6   6   2    0.43    7.51
   6   6   3   -6.24   12.52
   6   6   3    1.13    6.98
   6   6   4   10.23    9.34
   6   6   5    5.68    6.63
   6   6   6  -10.68    7.25
   6   6   7    0.16    5.22
   6   6   8   -2.04    5.19
   6   6   8    0.82   14.03
   6   6   9   19.92   15.28
   6   6  10    2.54   11.19
  -6  -7  12   23.61    6.91
   6   7 -11  -10.41    7.28
   6   7 -10    7.19    7.21
   6   7 -10    4.49    5.99
   6   7  -9   -1.72    6.87
   6   7  -8    6.89   12.56
   6   7  -8    9.33    7.73
   6   7  -7   32.17   11.31
   6   7  -7   -9.01   13.13
   6   7  -6    2.92   16.33
   6   7  -6    0.88    7.15
   6   7  -5   -4.42   16.78
   6   7  -5   20.47    9.21
   6   7  -4    7.04    8.65
   6   7  -4   -5.27   17.50
   6   7  -3   38.46   11.57
   6   7  -3   42.53    8.06
   6   7  -2   28.02   10.89
   6   7  -2   45.01    9.18
   6   7  -1   61.31   14.24
   6   7  -1   51.01    8.63
   6   7   0   -1.54   14.25
   6   7   0   -5.10    8.86
   6   7   1  -15.23   15.01
   6   7   1   23.01    9.52
   6   7   2   -5.96   12.89
   6   7   2   -6.16    7.72
   6   7   3   20.32   19.38
   6   7   3   31.20   10.58
   6   7   3   28.03   19.65
   6   7   4   -1.15    6.14
   6   7   4   -2.36   16.59
   6   7   5   -6.16    6.57
   6   7   5    8.60   15.56
   6   7   6    7.96    6.18
   6   7   6    7.89   16.40
   6   7   7   -7.06    5.39
   6   7   7   -2.46   13.79
   6   7   8   -3.98   13.47
   6   7   9   12.10   12.32
  -6  -8  11   29.54    7.90
   6   8 -10    6.49    6.44
   6   8  -9   36.75    9.37
   6   8  -8    6.54   11.83
   6   8  -8   -3.26    6.93
   6   8  -7  -20.88   14.91
   6   8  -7   91.41   14.34
   6   8  -6    0.19   14.20
   6   8  -5    2.71   15.84
   6   8  -4   11.03   17.54
   6   8  -3   -8.20   17.68
   6   8  -3    3.39    7.21
   6   8  -2   -2.38   15.56
   6   8  -2   -1.81    7.35
   6   8  -2    3.70    5.63
   6   8  -1   -1.63   19.76
   6   8  -1   21.33    9.86
   6   8  -1   13.83    6.23
   6   8   0   18.96    9.47
   6   8   0    4.98    5.48
   6   8   1    3.47   13.54
   6   8   1   -7.55    7.47
   6   8   1    8.44    5.51
   6   8   2    8.18   13.11
   6   8   2   -1.69    6.82
   6   8   3    5.08    6.31
   6   8   4  -16.05    7.57
   6   8   4    0.77   14.22
   6   8   5   13.13   15.53
   6   8   6   -2.00   13.07
   6   8   7    3.41   10.84
   6   8   8    8.73   10.59
   6   9  -9   36.14    8.79
   6   9  -8   16.86    7.77
   6   9  -8    0.66    9.00
   6   9  -7   -6.26    7.00
   6   9  -7  -15.27   11.83
   6   9  -6    3.95   12.61
   6   9  -5    1.51   14.09
   6   9  -4   -8.33   16.75
   6   9  -3    5.00   16.75
   6   9  -2   -3.48   15.57
   6   9  -1  -10.00   14.83
   6   9  -1    2.77    6.51
   6   9  -1    1.22    4.98
   6   9   0    1.63   12.25
   6   9   0    6.17    6.84
   6   9   0   -2.36    5.44
   6   9   1   -1.94   11.07
   6   9   1    8.00    6.35
   6   9   1    7.99    5.70
   6   9   2    0.96   10.15
   6   9   2   11.42    5.79
   6   9   3   10.01    5.08
   6   9   4   -1.11    4.09
   6   9   4    6.24   12.44
   6   9   5   38.44    6.11
   6   9   5  -32.76   14.09
   6   9   6   13.33    4.29
   6   9   6  -13.75   10.66
   6  10  -8   27.24    8.35
   6  10  -7   18.32    8.11
   6  10  -7   -8.33   10.96
   6  10  -6   12.49    7.44
   6  10  -6   -2.20   10.55
   6  10  -5    3.06    7.07
   6  10  -5   -5.99   12.84
   6  10  -4    3.60   13.57
   6  10  -3   -3.05   13.62
   6  10  -2    0.65   12.43
   6  10  -1   -3.64   11.96
   6  10   0    5.38   11.83
   6  10   1   -0.70   10.54
   6  10   1   -7.26    4.79
   6  10   2    7.21    4.46
   6  10   3   16.27    5.25
   6  10   4   21.22    5.10
   6  11  -5  -13.36   12.11
   6  11  -4   -8.08   10.86
   6  11  -3   -7.93   11.25
   6  11  -2    3.69   11.30
   6  11  -1    1.81   10.15
   6  11   0   -2.74    9.33
  -7  16   1    9.19    7.14
  -7  16   0   -1.75    6.72
  -7  16  -1   10.10    8.05
  -7  16  -2   -0.02    6.69
  -7  16  -3    2.92    6.41
  -7  15   5    0.90    6.35
  -7  15   4   10.29    7.68
  -7  15   3   -2.43    8.15
  -7  15   3   23.78    7.50
  -7  15   2   -6.67    8.45
  -7  15   1    5.59    7.94
  -7  15   0   25.66   10.17
  -7  15  -1    5.26    7.48
  -7  15  -2   -3.82    6.88
  -7  15  -3    0.86    6.81
  -7  15  -4    9.81    7.25
  -7  15  -5   -5.40    7.68
  -7  15  -6   26.19    8.23
  -7  14   7    9.35    7.77
  -7  14   6   -5.67    7.76
  -7  14   5    0.67    9.60
  -7  14   4    0.83    9.25
  -7  14   3   -2.42    8.35
  -7  14   3   -8.42    9.12
  -7  14   2   16.33   10.77
  -7  14   2    4.32    7.61
  -7  14   1  194.38   24.84
  -7  14   1  -11.79    8.56
  -7  14   0    7.05   10.23
  -7  14  -1    6.49    9.06
  -7  14  -2   10.96   10.17
  -7  14  -2  -18.72    8.86
  -7  14  -3   -0.44    8.29
  -7  14  -3    5.06    6.77
  -7  14  -4    0.83    7.00
  -7  14  -4   -2.99    6.58
  -7  14  -5   14.86    9.26
  -7  14  -5   25.94    8.39
  -7  14  -6    1.84    7.71
  -7  14  -6   -3.63    6.53
  -7  14  -7   -5.16    6.87
  -7  14  -7    1.44    5.84
  -7  14  -8   -7.36    6.66
  -7  13   8    7.62    7.41
  -7  13   7   -1.82    8.59
  -7  13   6   -0.16    9.39
  -7  13   5    8.99   10.18
  -7  13   4   -1.83    8.54
  -7  13   4    2.27   10.02
  -7  13   3   19.82   12.23
  -7  13   3   13.07   12.42
  -7  13   2   10.07   12.42
  -7  13   2    1.72   10.31
  -7  13   1   10.78   10.05
  -7  13   1    3.37    9.37
  -7  13   1   20.79    9.83
  -7  13   0   13.48   10.60
  -7  13   0   11.86    9.12
  -7  13  -1   19.95   11.51
  -7  13  -1   12.62    8.53
  -7  13  -2    0.89    9.71
  -7  13  -2   14.82    8.28
  -7  13  -3   -4.79    8.84
  -7  13  -3   -5.13    8.20
  -7  13  -4   -7.54    9.18
  -7  13  -4   -1.46    7.72
  -7  13  -5    2.34    7.44
  -7  13  -5   -1.81    6.60
  -7  13  -6    9.34    8.52
  -7  13  -6   -8.20    8.62
  -7  13  -7   34.92   12.31
  -7  13  -7   47.03   12.10
  -7  13  -8    8.50    8.00
  -7  13  -8   10.90    8.56
  -7  13  -9   22.05    8.07
  -7  13  -9   45.49   10.33
  -7  12   9    0.12    7.31
  -7  12   8  -21.20    8.23
  -7  12   7    1.31    9.17
  -7  12   6   14.48   13.44
  -7  12   5    4.68    9.76
  -7  12   5   -3.21   11.24
  -7  12   4  -10.48   10.55
  -7  12   4   -0.04    7.22
  -7  12   3    9.68   10.83
  -7  12   3   14.78   10.56
  -7  12   3  -10.84   12.15
  -7  12   2    5.64   10.54
  -7  12   2   11.62   10.51
  -7  12   2  -10.64    9.74
  -7  12   1    3.62    9.26
  -7  12   1   -3.03   11.96
  -7  12   1   -5.91    9.90
  -7  12   0   22.67   12.18
  -7  12   0    5.15    9.65
  -7  12  -1   52.61   18.03
  -7  12  -1   54.80   14.09
  -7  12  -2    5.40    9.73
  -7  12  -2   -8.25    8.16
  -7  12  -3   12.32   10.79
  -7  12  -3    2.08    8.82
  -7  12  -4    9.81   10.18
  -7  12  -4   -5.01    9.28
  -7  12  -5   26.06   12.12
  -7  12  -5   39.31   12.97
  -7  12  -6   -0.18    6.52
  -7  12  -6    1.64    8.41
  -7  12  -6    0.88    8.01
  -7  12  -7   54.28   12.35
  -7  12  -7   50.32   15.20
  -7  12  -7   50.21   13.67
  -7  12  -8   -6.23    7.25
  -7  12  -8  -11.04    8.49
  -7  12  -8    3.48    7.25
  -7  12  -9   12.15    7.33
  -7  12  -9   12.24    8.93
  -7  12  -9    9.61    8.54
  -7  12 -10   21.11    8.71
  -7  11  10   -3.34    6.36
  -7  11   9    5.82    8.79
  -7  11   8    0.82    4.98
  -7  11   8    1.56    9.95
  -7  11   7   -4.99    5.39
  -7  11   7   -1.90   10.82
  -7  11   6   -2.57    6.63
  -7  11   6    4.82   11.83
  -7  11   5   21.16    9.83
  -7  11   5   17.65   11.07
  -7  11   5    8.84    8.63
  -7  11   5   -1.50   13.35
  -7  11   4   16.99   12.12
  -7  11   4  -13.44   10.63
  -7  11   4  -20.35   15.24
  -7  11   3    1.62    9.32
  -7  11   3   -3.94    8.88
  -7  11   3   -9.82   13.89
  -7  11   2  -10.90   11.53
  -7  11   2    3.35    8.04
  -7  11   2   -6.41   13.85
  -7  11   1   49.14   15.85
  -7  11   1   24.64   12.81
  -7  11   1   26.33   10.96
  -7  11   0   20.53   13.61
  -7  11   0   11.51   10.85
  -7  11  -1   86.27   20.39
  -7  11  -1   97.94   19.63
  -7  11  -2   -0.08   10.48
  -7  11  -2   -8.86    9.82
  -7  11  -3   -2.85    9.01
  -7  11  -3   -4.99    8.98
  -7  11  -4   32.84   10.95
  -7  11  -4   16.65   12.07
  -7  11  -4   31.04   13.65
  -7  11  -5   -2.06    7.15
  -7  11  -5  -11.56    9.58
  -7  11  -6   26.33   11.06
  -7  11  -6   33.49   15.03
  -7  11  -6   21.83   11.02
  -7  11  -7   27.23   11.19
  -7  11  -7   35.19   13.58
  -7  11  -7   41.55   15.50
  -7  11  -8    6.14    8.24
  -7  11  -8    6.33    8.71
  -7  11  -8   22.31   11.95
  -7  11  -9   16.06    8.64
  -7  11  -9   18.99   10.05
  -7  11  -9   21.15   10.36
  -7  11 -10   28.03    9.03
  -7  11 -10   25.84   10.23
  -7  11 -10   36.15   11.42
  -7  11 -11   17.51    9.30
  -7  10  11   12.56    5.28
  -7  10  11    7.09    6.34
  -7  10  10   -3.20    5.38
  -7  10  10    4.24    8.45
  -7  10   9   14.65    6.91
  -7  10   9    2.13    9.70
  -7  10   8    6.45    6.45
  -7  10   8   -2.70   10.71
  -7  10   7    0.61    6.20
  -7  10   7   11.52   12.53
  -7  10   6   -6.08    7.05
  -7  10   6   22.97   10.81
  -7  10   6   10.86   14.06
  -7  10   5    1.19    6.62
  -7  10   5    1.35   10.83
  -7  10   5   -2.10    8.14
  -7  10   5  -10.20   12.84
  -7  10   4    6.17   10.95
  -7  10   4    2.29    9.84
  -7  10   4    2.28   13.14
  -7  10   3   18.16   12.75
  -7  10   3   36.51   14.19
  -7  10   3   16.27   11.82
  -7  10   2   43.02   17.80
  -7  10   2   39.38   15.57
  -7  10   2   73.58   17.65
  -7  10   1    3.94    9.05
  -7  10   1    7.15   10.39
  -7  10   1   28.28   13.87
  -7  10   0   -7.36   10.36
  -7  10   0   -0.88    9.04
  -7  10  -1  101.21   22.50
  -7  10  -1  118.62   23.21
  -7  10  -2  -15.31   12.36
  -7  10  -2   -3.26    8.96
  -7  10  -2   -2.41    9.20
  -7  10  -3   10.58   11.77
  -7  10  -3    5.39    8.83
  -7  10  -3   12.58   11.38
  -7  10  -4   -3.33    8.81
  -7  10  -4  -15.97   13.46
  -7  10  -4   -4.42    9.94
  -7  10  -4   -0.26    8.80
  -7  10  -5   -1.62    8.52
  -7  10  -5    4.64    9.60
  -7  10  -5    0.68    8.68
  -7  10  -5    8.47    9.20
  -7  10  -6    2.04    8.88
  -7  10  -6   10.23    9.48
  -7  10  -7   85.59   17.18
  -7  10  -7   85.82   15.28
  -7  10  -8   16.80   10.41
  -7  10  -8   19.39    7.39
  -7  10  -9   16.71    9.98
  -7  10 -10   10.84    8.81
  -7  10 -11    0.53    5.93
  -7  10 -11    7.94    7.19
  -7  10 -12    4.45    6.81
  -7   9  12    6.41    5.40
  -7   9  11    2.04    4.93
  -7   9  11   -2.32    6.92
  -7   9  10   -0.24    5.33
  -7   9  10    3.04    8.34
  -7   9   9    7.04    6.65
  -7   9   9    6.37   11.52
  -7   9   8   33.99   10.79
  -7   9   8    9.54   13.54
  -7   9   7   20.42    9.41
  -7   9   7   12.55   11.67
  -7   9   7    9.98   14.09
  -7   9   6   20.44    9.83
  -7   9   6   13.53   11.44
  -7   9   6   11.80   13.13
  -7   9   5    9.27   10.02
  -7   9   5   14.50   10.43
  -7   9   5   33.28   15.49
  -7   9   4   -2.17    9.45
  -7   9   4  -11.93   14.68
  -7   9   3   37.37   15.50
  -7   9   3   26.04   13.26
  -7   9   2   21.82   12.32
  -7   9   2   38.65   14.82
  -7   9   1  111.96   22.27
  -7   9   1  120.43   20.22
  -7   9   0   26.40   11.50
  -7   9   0   26.31   15.20
  -7   9   0   41.76   13.34
  -7   9  -1   53.04   15.18
  -7   9  -1   76.37   17.89
  -7   9  -2   37.03   13.82
  -7   9  -2   59.33   16.68
  -7   9  -3   24.36   10.62
  -7   9  -3   22.83   11.24
  -7   9  -3   27.85   14.45
  -7   9  -4    4.43    8.84
  -7   9  -4    4.80    9.48
  -7   9  -4    8.21   12.29
  -7   9  -5    7.08    9.67
  -7   9  -5   -2.17    9.54
  -7   9  -6    9.26   10.36
  -7   9  -6   17.12   11.65
  -7   9  -7   -4.49    9.37
  -7   9  -7    5.10    9.30
  -7   9  -8    8.56    9.21
  -7   9  -8   -0.26    8.39
  -7   9  -9   35.37   11.37
  -7   9  -9   19.37    8.77
  -7   9 -10    1.13    7.30
  -7   9 -11    3.70    6.27
  -7   9 -12   25.03    8.33
  -7   8  12   11.62    5.66
  -7   8  11    3.10    5.28
  -7   8  11   -5.92    8.82
  -7   8  10    2.55    6.59
  -7   8  10    0.89    9.88
  -7   8   9   -4.46    6.29
  -7   8   9    6.12   10.53
  -7   8   8   14.73    8.31
  -7   8   8    5.11   11.90
  -7   8   7    3.70    7.26
  -7   8   7    9.54   10.29
  -7   8   7    4.45   12.61
  -7   8   6    9.28    8.45
  -7   8   6   -2.06    9.22
  -7   8   6    1.29   11.38
  -7   8   5   62.34   19.17
  -7   8   5   94.79   19.78
  -7   8   4   98.82   20.75
  -7   8   4  113.96   22.27
  -7   8   3   18.83   10.19
  -7   8   2  206.57   28.35
   7  -8  -1  105.88   16.94
  -7   8   1   96.48   18.54
  -7   8   1  106.71   22.76
  -7   8   1  126.25   20.72
  -7   8   0    7.98    9.85
  -7   8   0   -1.14    8.67
  -7   8   0   20.00   13.16
  -7   8  -1  132.08   21.78
  -7   8  -1   93.56   22.10
  -7   8  -2  -10.20    9.83
  -7   8  -2   -3.65   10.48
  -7   8  -3   10.78    9.23
  -7   8  -3    2.40    8.75
  -7   8  -3   -3.39   10.03
  -7   8  -4   68.80   17.61
  -7   8  -4   59.10   15.50
  -7   8  -4   86.79   20.28
  -7   8  -5    2.02    9.69
  -7   8  -5    5.98    9.06
  -7   8  -6   58.38   15.52
  -7   8  -6   67.70   16.85
  -7   8  -7    5.99   10.44
  -7   8  -7   13.54   10.68
  -7   8  -8   14.96   11.18
  -7   8  -8   15.25    9.25
  -7   8  -9    7.47    8.61
  -7   8  -9    6.61    7.80
  -7   8 -10   10.68    9.64
  -7   8 -10    2.71    7.29
  -7   8 -11   -6.98    8.11
  -7   8 -12   10.30    7.44
  -7   7  13   16.94    6.02
  -7   7  12    8.62    5.77
  -7   7  11    9.36    7.01
  -7   7  11   -1.89    8.44
  -7   7  10   12.94    8.31
  -7   7  10    0.82   10.66
  -7   7   9   18.97    9.60
  -7   7   9   18.17   14.80
  -7   7   8   13.08    9.13
  -7   7   8   19.16   14.91
  -7   7   7   49.57   13.22
  -7   7   7   48.44   16.68
  -7   7   7   42.63   18.47
  -7   7   6   49.86   17.58
  -7   7   5   32.87   13.48
  -7   7   4   71.46   18.37
  -7   7   3   29.07   14.32
   7  -7  -2   98.97   17.72
  -7   7   2   96.78   16.27
  -7   7   2   99.44   20.78
  -7   7   2   65.87   25.64
  -7   7   1  142.90   40.13
   7  -7  -1  192.88   23.33
  -7   7   1  208.29   25.53
  -7   7   1  228.86   29.28
  -7   7   0   28.14   21.92
  -7   7   0   29.70   10.17
  -7   7   0   25.23   12.44
  -7   7  -1  163.60   22.48
  -7   7  -1  177.47   26.33
  -7   7  -1  135.02   40.14
  -7   7  -2   26.01   24.38
  -7   7  -2   15.66    9.42
  -7   7  -2   13.98   11.68
  -7   7  -3   70.90   15.86
  -7   7  -3   66.74   16.95
  -7   7  -3   65.58   19.64
  -7   7  -4    2.31    8.72
  -7   7  -4    5.05    9.14
  -7   7  -5    6.60    9.10
  -7   7  -6    2.68    8.76
  -7   7  -7    6.78   11.35
  -7   7  -7    9.01    9.74
  -7   7  -8   17.12   10.94
  -7   7  -8   16.93   11.09
   7  -7   9   28.35    8.39
  -7   7  -9   33.63   11.94
  -7   7  -9   48.88   12.90
   7  -7  10   61.86   10.26
  -7   7 -10   53.84   12.99
  -7   7 -10   70.35   12.48
   7  -7  11   32.03    8.13
  -7   7 -11   25.09    9.24
   7  -7  12    8.41    5.43
  -7   7 -12   20.97    8.82
  -7   6  13   18.94    6.50
  -7   6  12    3.43    5.41
  -7   6  11   58.17   12.13
  -7   6  11    6.57   12.17
  -7   6  10    6.34    8.05
  -7   6  10    0.49    9.20
  -7   6   9   64.37   13.96
  -7   6   9   27.25   15.14
  -7   6   8    3.84    7.81
  -7   6   7   18.59    9.76
  -7   6   7   18.62   13.37
  -7   6   6    7.98    9.29
  -7   6   5   13.95   11.54
  -7   6   4   33.44   14.57
  -7   6   3    4.02   19.19
  -7   6   3   -6.06   10.66
   7  -6  -3    4.19    7.88
  -7   6   2   -4.90   20.54
  -7   6   2   28.47   10.95
   7  -6  -2   19.80    9.15
  -7   6   2    9.97   10.09
   7  -6  -1    2.58    8.16
  -7   6   1  -12.68   10.48
  -7   6   1    6.04    8.77
  -7   6   1  -16.39   18.06
  -7   6   0   22.69   20.76
  -7   6   0   22.67   10.70
  -7   6   0   20.69   13.02
  -7   6  -1   44.35   20.73
  -7   6  -1   69.86   14.92
  -7   6  -1   73.97   19.31
  -7   6  -2   -0.98   22.43
  -7   6  -2   14.60   10.60
  -7   6  -3  -10.28   25.51
  -7   6  -3    2.12    7.85
  -7   6  -3    6.76   10.24
  -7   6  -4  124.39   19.08
   7  -6   4   42.93   26.27
  -7   6  -5   -0.05    9.26
  -7   6  -6   14.92   10.74
   7  -6   7   -0.99    7.12
  -7   6  -7   -4.27    9.90
   7  -6   8    0.06    6.98
  -7   6  -8    2.03    8.30
   7  -6   9   15.19    7.52
  -7   6  -9   15.29    8.56
   7  -6  10   99.12   13.85
  -7   6 -10   74.99   13.25
   7  -6  11   63.56   10.73
   7  -6  12   -0.53    5.26
   7  -6  13   -7.46    5.46
  -7   5  13   -8.91    5.27
  -7   5  12    6.55    5.86
  -7   5  11   18.16    8.22
  -7   5  11    5.82    9.03
  -7   5  10   30.35   11.20
  -7   5  10   29.01   15.43
  -7   5   9   16.65    9.70
  -7   5   8   -5.69    7.65
  -7   5   7   38.67   13.63
  -7   5   6  -13.58   12.30
   7  -5  -5    3.31    6.96
  -7   5   5   -5.19   10.86
  -7   5   4   66.23   27.07
   7  -5  -4  103.66   16.28
  -7   5   4  123.46   22.21
  -7   5   3   21.58   25.48
   7  -5  -3   31.41   11.15
  -7   5   3   37.08   15.21
  -7   5   2   37.08   17.84
   7  -5  -2   56.86   13.36
  -7   5   2   26.42   12.43
   7  -5  -1   18.83    8.78
  -7   5   1    6.22   16.25
  -7   5   1   27.80   11.76
  -7   5   1   17.88   11.55
  -7   5   0   -2.02    9.63
  -7   5   0    9.08   20.56
  -7   5  -1    0.22   16.35
  -7   5  -1  -17.32   12.79
  -7   5  -2   39.36   14.31
  -7   5  -2   39.74   26.95
  -7   5  -3   28.04   23.03
  -7   5  -3   15.93   11.25
  -7   5  -4  144.67   19.84
  -7   5  -4  127.82   37.41
  -7   5  -4  182.05   27.96
   7  -5   4  131.93   47.24
  -7   5  -5    4.71   10.80
   7  -5   6    1.55    7.36
  -7   5  -6    1.95    8.54
   7  -5   7   27.05   10.95
  -7   5  -7   15.13    9.76
   7  -5   8   -1.83    7.94
  -7   5  -8   -7.11    9.66
   7  -5   9   53.17   11.77
  -7   5  -9   38.15   11.26
   7  -5  10   21.36    8.58
   7  -5  11   48.96   10.57
  -7   5 -11   33.77    9.82
   7  -5  12   14.89    6.78
   7  -5  13   17.61    6.01
  -7   4  13   16.49    6.35
  -7   4  12    6.66    6.23
  -7   4  11   -1.13    7.11
  -7   4  11    4.06    8.50
  -7   4  10   70.98   13.81
  -7   4  10   68.77   11.29
  -7   4   9    4.68    5.12
  -7   4   9    8.35    7.86
  -7   4   8   21.32   10.77
   7  -4  -7  139.62   18.07
  -7   4   7  105.03   25.44
   7  -4  -6   21.97   10.43
  -7   4   6   31.52   14.34
   7  -4  -5    4.84    6.85
  -7   4   5   -0.53    9.53
  -7   4   5  -19.63   25.90
  -7   4   4   42.29   20.42
   7  -4  -4   57.11   12.42
  -7   4   4   69.79   17.28
  -7   4   3    8.19   15.44
   7  -4  -3   34.91   10.25
  -7   4   3   24.19   12.04
  -7   4   2   -4.15   21.21
   7  -4  -2    1.43    8.02
  -7   4   2   -9.78    8.97
  -7   4   1   41.85   23.71
   7  -4  -1   53.24   12.52
  -7   4   1   48.25   14.22
   7  -4   0   -0.12    7.05
  -7   4   0   22.89   19.35
  -7   4   0   -4.39   10.31
  -7   4  -1    6.53   15.38
  -7   4  -1   29.10   12.68
  -7   4  -2    8.33   17.51
  -7   4  -2   -8.89   10.08
  -7   4  -3   -8.84   18.71
  -7   4  -3   39.28   14.75
   7  -4   4   19.80    9.93
  -7   4  -4    5.94   10.35
   7  -4   5   20.34   10.88
   7  -4   6   26.62    9.51
  -7   4  -6   26.10   11.42
   7  -4   7    3.85    7.55
  -7   4  -7    5.54    9.89
   7  -4   8   27.41    9.92
   7  -4   9   72.42   14.04
   7  -4  10   54.11   12.50
   7  -4  11   27.21    8.89
   7  -4  12   -2.94    6.01
   7  -4  13   23.88    6.55
  -7   3  13   -4.89    4.58
  -7   3  12   17.73    7.45
  -7   3  11   19.61    8.84
  -7   3  11   20.63    7.14
  -7   3  11    6.25    9.92
  -7   3  10  120.04   16.80
  -7   3  10  138.67   15.90
  -7   3   9    2.24    6.89
  -7   3   9   -5.82    6.68
  -7   3   8   18.10    9.40
   7  -3  -8   18.05    9.40
   7  -3  -7   48.75   10.95
   7  -3  -6   37.24   10.83
  -7   3   6   32.47   12.96
   7  -3  -5  140.10   18.38
  -7   3   5  130.69   23.04
  -7   3   5  109.92   34.36
   7  -3  -4  141.19   17.73
  -7   3   4  119.09   23.31
  -7   3   4  101.97   31.36
  -7   3   3   24.55   20.00
   7  -3  -3   26.18    9.18
  -7   3   3   25.05   12.18
  -7   3   2   11.17   19.16
   7  -3  -2   19.22    9.56
  -7   3   2   18.08   10.94
  -7   3   1   11.69   14.98
   7  -3  -1   19.51    8.07
  -7   3   1   28.69   12.54
   7  -3   0   27.73   10.13
  -7   3   0   34.73   21.82
  -7   3   0   31.80   12.43
   7  -3   1   15.88    7.85
  -7   3  -1   19.38   16.05
   7  -3   2   -3.20    7.61
  -7   3  -2   -1.70   16.79
   7  -3   3  156.22   19.33
  -7   3  -3   97.18   32.77
   7  -3   4    6.92    7.88
  -7   3  -4    4.22   19.22
   7  -3   5  138.69   19.98
   7  -3   6   16.44   10.39
   7  -3   7   27.22   11.88
   7  -3   8    9.39    8.47
   7  -3   9  107.77   16.33
   7  -3  10    9.46    8.14
   7  -3  11   85.47   12.75
   7  -3  12    2.13    5.73
   7  -3  13   24.70    6.84
  -7   2  12   97.70   12.50
  -7   2  12  117.40   13.80
  -7   2  11   19.55    8.16
  -7   2  11   13.68    6.78
  -7   2  10  203.38   20.57
  -7   2  10  214.29   18.80
   7  -2 -10  185.06   19.87
  -7   2   9   -7.42    7.68
  -7   2   9   -2.13    6.05
   7  -2  -9   -5.37    8.67
  -7   2   8   -1.16    7.91
   7  -2  -8    4.22    7.14
   7  -2  -7   -1.83    8.33
   7  -2  -6    8.93    7.12
  -7   2   6    2.90    9.62
   7  -2  -5   45.65   11.29
  -7   2   5   57.64   17.72
  -7   2   5   17.62   18.94
   7  -2  -4   62.67   14.47
  -7   2   4   72.23   18.51
  -7   2   4   33.92   21.98
  -7   2   3    7.95   14.95
   7  -2  -3   -7.94    9.91
  -7   2   3    3.75    9.07
  -7   2   2   -2.94   19.48
   7  -2  -2    2.27    6.88
  -7   2   1    6.39   16.01
   7  -2  -1    8.45    6.79
  -7   2   0    1.44   17.85
   7  -2   0   32.85    9.81
   7  -2   1   60.54   13.16
  -7   2  -1   29.28   17.81
   7  -2   2    1.12    7.39
  -7   2  -2  -10.36   20.73
   7  -2   2   11.82    9.66
   7  -2   2    2.92    6.55
   7  -2   3   20.29    9.27
   7  -2   3   51.78   12.52
   7  -2   4    1.36    7.60
   7  -2   5  -10.21    9.98
   7  -2   6   20.93   10.82
   7  -2   7    6.25    8.88
   7  -2   8   21.25   10.88
   7  -2   9   -9.31    9.41
   7  -2  10   41.34   11.31
   7  -2  11    2.51    6.99
   7  -2  12   18.27    6.78
   7  -2  13   18.45    6.63
   7  -2  13   18.00    5.76
  -7   1  13   -1.37    4.85
  -7   1  12   50.30   10.27
  -7   1  11   10.80    6.15
   7  -1 -11    8.72    8.00
  -7   1  10   50.94   11.12
  -7   1  10   58.23   12.61
   7  -1 -10   37.23   10.26
  -7   1   9    5.48    6.63
  -7   1   9    1.03    6.13
   7  -1  -9   10.03    9.50
  -7   1   8    8.12    6.47
   7  -1  -8   -5.31    9.44
   7  -1  -7    5.03    7.57
   7  -1  -6    6.99    8.91
   7  -1  -5   22.84    9.86
  -7   1   5   14.30   21.26
  -7   1   5   29.92   16.02
   7  -1  -4   55.77   12.73
  -7   1   4   33.74   26.00
   7  -1  -3   47.80   11.74
  -7   1   3   14.53   19.48
  -7   1   2   12.46   17.17
   7  -1  -2   31.84   10.11
  -7   1   1   -6.95   18.31
   7  -1  -1   -3.26    7.65
   7  -1  -1   -8.09    7.73
  -7   1   0  -16.36   21.55
   7  -1   0    8.49    7.74
   7  -1   0   -1.72    6.80
   7  -1   1   -3.47    7.11
   7  -1   1    3.45    7.67
  -7   1  -1    2.70   15.09
   7  -1   2  101.30   15.42
   7  -1   2  128.19   17.06
   7  -1   3   18.95    9.84
   7  -1   3    8.81    8.70
   7  -1   3   25.12    9.40
   7  -1   4   34.13   11.99
   7  -1   4   31.94   10.79
   7  -1   5   24.67   11.83
   7  -1   5    4.15    7.30
   7  -1   6    4.05    9.29
   7  -1   6    9.90    8.62
   7  -1   7   -0.60    7.84
   7  -1   8  177.43   21.32
   7  -1   9   10.25    8.47
   7  -1  10  128.90   16.77
   7  -1  11    7.73    6.27
   7  -1  12   -0.61    5.33
  -7   0  13   37.59    7.84
  -7   0  12    0.09    5.26
   7   0 -12    7.29    6.47
  -7   0  11   -1.52    5.76
   7   0 -11    5.98    9.29
  -7   0  10   17.11    8.48
   7   0 -10   11.08    9.18
   7   0  -9   13.70    9.24
   7   0  -8    2.76    7.58
   7   0  -7   17.99    9.95
   7   0  -6  -11.74    8.76
   7   0  -5    8.04    9.00
   7   0  -5    5.38    7.90
   7   0  -4   33.08   10.26
   7   0  -4   43.27   11.30
  -7   0   4   48.77   31.22
   7   0  -3   76.21   13.89
   7   0  -3   66.50   13.77
  -7   0   3   32.89   19.47
  -7   0   2   25.54   22.79
   7   0  -2   20.71   10.15
   7   0  -2   23.46   10.16
  -7   0   1   49.50   22.89
   7   0  -1   43.64   11.54
   7   0  -1   59.27   13.01
   7   0   0    5.73    7.77
   7   0   0   -2.72    8.13
   7   0   1   23.72    9.71
   7   0   1    8.36    7.60
   7   0   2  128.34   17.42
   7   0   2  122.38   16.97
   7   0   3   79.45   14.59
   7   0   3   73.14   14.00
   7   0   4   23.72   10.92
   7   0   4   23.93    9.83
   7   0   4   19.28   10.40
   7   0   5  -11.20    9.79
   7   0   6   14.80   10.33
   7   0   7    4.86    8.27
   7   0   8   51.60   13.27
   7   0   9    5.65    8.79
   7   0  10   10.23    7.77
   7   0  11   -2.18    6.16
   7   0  11    2.46    5.59
   7   0  12    2.14    5.47
  -7  -1  13   -2.16    4.84
  -7  -1  12    5.26    5.61
   7   1 -12    8.31    6.15
  -7  -1  11   -0.18    6.22
   7   1 -11   14.13    8.10
   7   1 -10    3.42    8.20
   7   1  -9   53.90   13.34
   7   1  -8   15.83    8.79
   7   1  -7   19.77    9.90
   7   1  -6   17.48   10.14
   7   1  -6    1.20    8.24
   7   1  -5  112.25   16.23
   7   1  -5   83.07   15.73
   7   1  -4   11.65    8.64
   7   1  -4    0.95    7.85
   7   1  -3   -1.57    7.50
   7   1  -3   -5.77    8.40
  -7  -1   3    9.89   15.64
   7   1  -3  -23.99   22.65
   7   1  -2  -31.31   29.49
   7   1  -2   -6.84    8.38
   7   1  -2   -3.37    8.01
   7   1  -1   29.99   32.72
   7   1  -1    7.00    7.31
   7   1  -1   12.16    8.67
   7   1   0   28.79   10.38
   7   1   0   23.40    9.61
   7   1   1   36.02   10.48
   7   1   1   45.51   11.39
   7   1   2  159.28   19.68
   7   1   2  174.33   20.60
   7   1   3   79.23   14.69
   7   1   4   27.99   11.41
   7   1   5   13.04   10.48
   7   1   5    5.95    8.44
   7   1   6   30.34   10.76
   7   1   6   19.76   10.84
   7   1   7    7.53    7.42
   7   1   8   44.46   12.12
   7   1   9    3.84    7.29
   7   1   9    5.05    7.72
   7   1  10   13.31    6.87
   7   1  11    0.85    5.05
   7   1  12    9.06    5.72
  -7  -2  13   -4.17    4.87
  -7  -2  12  -16.45    7.73
   7   2 -12    1.01    6.29
  -7  -2  11    2.56    5.85
   7   2 -11    5.90    6.75
   7   2 -10    1.51    7.07
   7   2  -9   21.52   10.18
   7   2  -8    8.99    8.94
   7   2  -7    5.89    8.03
   7   2  -6   30.07   11.57
   7   2  -6   53.07   13.76
   7   2  -5    6.95    8.82
   7   2  -5   14.80    9.44
   7   2  -4   75.79   14.70
   7   2  -4   80.57   15.44
   7   2  -3   -3.78    7.97
   7   2  -3   -3.98    9.35
   7   2  -2   34.24   10.68
   7   2  -2   33.95   11.58
   7   2  -1    9.88   10.11
   7   2  -1   10.53    9.64
   7   2   0  268.05   24.99
   7   2   0  321.18   27.82
   7   2   1   80.85   15.14
   7   2   1   74.22   13.60
   7   2   2  650.15   38.77
   7   2   3   -6.73    8.71
   7   2   4   11.61    9.49
   7   2   5   14.04    9.66
   7   2   6    9.60    8.31
   7   2   7   19.95    9.61
   7   2   8   42.38   11.07
   7   2   9   13.49    7.40
   7   2  10   11.05    6.45
   7   2  11   -2.15    4.82
  -7  -3  12   10.24    5.89
   7   3 -12   26.29    8.47
   7   3 -11   24.45    8.94
   7   3 -10   17.69    9.17
   7   3  -9   44.02   12.35
   7   3  -8   -3.00    7.55
   7   3  -7  -10.00    9.25
   7   3  -6   17.74    8.92
   7   3  -5    8.30    8.37
   7   3  -5    5.36    6.79
   7   3  -4   -1.01    8.80
   7   3  -4    7.21   10.03
   7   3  -3    2.34    7.76
   7   3  -3   12.99   10.38
   7   3  -2    2.32    7.73
   7   3  -2    8.25    7.99
   7   3  -1  101.12   15.77
   7   3  -1  113.22   17.35
   7   3   0   36.07   11.61
   7   3   0    8.13    8.33
   7   3   1    0.60    7.24
   7   3   2   40.79   12.36
   7   3   3   17.02    9.53
   7   3   4    3.23    7.90
   7   3   5   17.41   10.10
   7   3   6   -4.48    8.30
   7   3   7   20.56    9.02
   7   3   8   34.53    9.72
   7   3   9    2.81    5.29
   7   3  10   16.26    6.33
   7   4 -12    3.24    5.45
   7   4 -11   26.47    8.87
   7   4 -10   -1.18    6.67
   7   4  -9    4.29    6.94
   7   4  -8  -12.02   13.21
   7   4  -8    9.99    9.57
   7   4  -7   20.94   10.81
   7   4  -6   -2.93    7.03
   7   4  -5    9.59    8.56
   7   4  -5    1.71    7.73
   7   4  -4   20.55    9.38
   7   4  -4   12.28   10.05
   7   4  -3   40.67   11.20
   7   4  -3   37.06   11.85
   7   4  -2   20.63   10.13
   7   4  -2   16.26    9.06
   7   4  -1   91.42   16.59
   7   4   0    6.00    7.67
   7   4   1   10.38    7.20
   7   4   2    8.12    7.39
   7   4   3   16.36    9.72
   7   4   4   27.25   10.47
   7   4   5   -5.74    7.94
   7   4   6   18.48    9.27
   7   4   7    8.84    7.36
   7   4   8    6.55    5.81
   7   4   9   -0.95    5.11
   7   4  10   -1.50    4.56
   7   4  10   16.97   12.60
   7   5 -11    8.62    6.03
   7   5 -10   -0.57    6.65
   7   5  -9   -0.97    7.10
   7   5  -8    2.30   13.43
   7   5  -8   49.02   12.02
   7   5  -7   -0.58   13.20
   7   5  -7    5.70    7.37
   7   5  -6   36.55   12.02
   7   5  -5  -12.84    9.63
   7   5  -5    3.19    7.90
   7   5  -4   26.28   11.20
   7   5  -4   26.64   10.79
   7   5  -3   -4.44    7.62
   7   5  -3    4.48    8.60
   7   5  -3    1.13    5.10
   7   5  -2   -0.79    7.87
   7   5  -2    1.74    4.95
   7   5  -1    7.32    8.55
   7   5  -1    4.63    5.29
   7   5   0    1.60    7.57
   7   5   1    1.48    7.10
   7   5   2    8.46    8.44
   7   5   3   -8.59   13.47
   7   5   3   -4.31    9.09
   7   5   4   39.40   10.52
   7   5   5   10.31    7.63
   7   5   6    2.59    5.96
   7   5   7   35.20    8.31
   7   5   8   -8.58    5.48
   7   5   8   -0.40   12.95
   7   5   9   -5.05   11.03
  -7  -6  11   10.26    5.62
   7   6 -10   -5.52    6.68
   7   6 -10   22.57    7.91
   7   6  -9    0.84    6.00
   7   6  -8   11.99   11.79
   7   6  -8   10.39    7.60
   7   6  -7    3.37   13.39
   7   6  -7    5.38    7.56
   7   6  -6  -16.64   14.70
   7   6  -6   39.43   11.08
   7   6  -5    6.54   14.53
   7   6  -5    2.35    7.44
   7   6  -4  -17.05    9.33
   7   6  -4   13.35    9.74
   7   6  -3   17.36    9.30
   7   6  -2   -3.77    7.99
   7   6  -2    8.62    5.99
   7   6  -1    5.59    8.24
   7   6  -1   14.06    6.35
   7   6   0   25.25   10.18
   7   6   0   25.19    6.68
   7   6   1   -3.30   14.73
   7   6   1    0.56    7.75
   7   6   2    4.74   13.02
   7   6   2    4.75    7.45
   7   6   3  -11.71   12.08
   7   6   3    5.14    7.37
   7   6   4    8.14    7.32
   7   6   4   24.96   17.94
   7   6   5   -8.31    6.48
   7   6   5   13.88   16.94
   7   6   6   11.00    6.09
   7   6   6   -3.68   12.94
   7   6   7   -0.33    5.02
   7   6   7  -13.77   13.22
   7   6   8   -1.37    9.64
   7   7  -9   47.81    8.79
   7   7  -8   -6.15    9.90
   7   7  -8    2.08    5.74
   7   7  -7   -0.43   12.27
   7   7  -7   19.59    7.78
   7   7  -6   -0.41   12.68
   7   7  -6   38.00    9.73
   7   7  -5   10.99   15.44
   7   7  -4   -1.34   14.71
   7   7  -3   -8.11   18.40
   7   7  -3   12.62    8.04
   7   7  -2    6.35   16.44
   7   7  -2    9.48    7.90
   7   7  -1   -2.59   14.89
   7   7  -1    0.60    6.90
   7   7  -1   -1.27    5.10
   7   7   0   -6.46   15.35
   7   7   0    7.87    7.47
   7   7   0   22.36    5.77
   7   7   1   31.41   10.10
   7   7   1   29.41    6.51
   7   7   2   -3.33   11.16
   7   7   2   -5.43    6.96
   7   7   2   -0.31    4.85
   7   7   3    7.33    7.02
   7   7   4    3.29    5.80
   7   7   5   12.81    5.65
   7   7   5  -35.73   16.31
   7   7   6    6.06    9.79
   7   8  -8   23.97    7.65
   7   8  -7  -11.50   12.20
   7   8  -6   -4.28   12.40
   7   8  -5    2.51   12.21
   7   8  -4   -1.09   13.98
   7   8  -3    7.18   15.83
   7   8  -2   -0.98   12.90
   7   8  -1    4.62   12.02
   7   8  -1    6.70    7.17
   7   8   0   -0.05   14.02
   7   8   0   -1.23    6.07
   7   8   0    1.87    4.92
   7   8   1   -9.65   12.13
   7   8   1   -2.86    6.33
   7   8   1    4.21    5.06
   7   8   2    0.94    5.18
   7   8   2    4.65    4.50
   7   8   3   -7.67    5.83
   7   8   3    0.08    3.98
   7   8   4    9.05    4.67
   7   8   5   11.37    4.45
   7   9  -6   14.51    7.81
   7   9  -6  -10.98   10.71
   7   9  -5   25.94    7.95
   7   9  -5    1.06   10.72
   7   9  -4   10.66   13.98
   7   9  -3   -5.07   14.75
   7   9  -2   -3.85   11.94
   7   9  -1   -5.63   10.62
   7   9   0  -11.24   12.82
   7   9   1    5.29    8.67
   7   9   3    8.26    4.01
   7  10  -3   10.63   12.20
   7  10  -2    3.69    9.87
  -8  15   0  -21.33    9.07
  -8  15  -1  -15.42    7.63
  -8  14   5   -0.96    6.78
  -8  14   4   -1.20    6.40
  -8  14   3   -0.77    6.70
  -8  14   2    4.59    7.26
  -8  14   1   -9.40    7.02
  -8  14   0    7.09    7.51
  -8  14  -1   -8.91    8.73
  -8  14  -1   -1.91    6.09
  -8  14  -2   14.73    8.12
  -8  14  -2   13.19    7.19
  -8  14  -3   -3.48    6.65
  -8  14  -3  -12.93    7.61
  -8  14  -4    3.18    5.94
  -8  14  -4   -7.32    6.86
  -8  14  -5    0.38    5.98
  -8  13   7   -0.71    7.12
  -8  13   6   -0.56    7.21
  -8  13   5    1.39    8.02
  -8  13   4    0.54    7.68
  -8  13   3    8.04    8.13
  -8  13   3   -4.46    8.07
  -8  13   3  -10.30    7.99
  -8  13   2   11.88   10.04
  -8  13   2   21.41    9.65
  -8  13   2    9.90    8.09
  -8  13   1    5.17    8.96
  -8  13   1   15.18    9.01
  -8  13   0   26.02   11.89
  -8  13   0   28.24   10.37
  -8  13  -1    0.51    7.50
  -8  13  -1    5.36    6.86
  -8  13  -2   40.57   13.55
  -8  13  -2   61.78   12.90
  -8  13  -3   -4.49    8.16
  -8  13  -3   -8.23    7.53
  -8  13  -4   25.25   10.42
  -8  13  -4   21.56    9.36
  -8  13  -5   -5.89    6.45
  -8  13  -6   21.02    8.59
  -8  13  -7   -4.54    6.51
  -8  13  -8   67.21   11.20
  -8  12   8   -0.07    6.55
  -8  12   7  -11.57    7.57
  -8  12   6    9.36    9.89
  -8  12   5    5.37    9.82
  -8  12   4   10.11    8.39
  -8  12   4    0.00    8.88
  -8  12   3    9.15   10.21
  -8  12   3   11.90    8.72
  -8  12   3   12.98   11.59
  -8  12   2   -2.99    8.27
  -8  12   2   -0.41    9.40
  -8  12   2    1.12    9.82
  -8  12   1    3.99    8.78
  -8  12   1   -7.23   10.48
  -8  12   1    2.06    8.68
  -8  12   0   21.88   12.05
  -8  12   0   27.89   10.81
  -8  12  -1    4.21    9.19
  -8  12  -1   12.93    8.70
  -8  12  -2   23.08   12.35
  -8  12  -2   17.80    9.91
  -8  12  -3    0.59    7.38
  -8  12  -4   20.28   10.14
  -8  12  -5   -0.02    7.91
  -8  12  -6   -2.82    7.07
  -8  12  -7   29.65    9.80
  -8  12  -8    1.94    7.35
  -8  12  -9   11.12    8.06
  -8  11   9   12.44    8.22
  -8  11   8   -5.20    5.29
  -8  11   8    4.01    7.99
  -8  11   7   -1.23    5.06
  -8  11   7   -0.18    8.93
  -8  11   6    9.40    6.45
  -8  11   6   -5.74   11.14
  -8  11   5   -5.41    6.48
  -8  11   5    2.16    7.18
  -8  11   5    3.79   10.59
  -8  11   4   27.58    9.12
  -8  11   4   43.21   13.03
  -8  11   4   22.39   13.77
  -8  11   3   -5.07    6.99
  -8  11   3   14.56   11.71
  -8  11   3    4.24   10.65
  -8  11   2    4.67    8.38
  -8  11   2   27.18   11.87
  -8  11   1   -1.40    8.08
  -8  11   1   17.02   11.14
  -8  11   0   -2.85    8.38
  -8  11  -1    9.13   10.20
   8 -11   2    9.73    5.01
  -8  11  -2   26.43   12.11
  -8  11  -3   24.20   11.69
  -8  11  -4   12.53    9.90
  -8  11  -5   85.48   18.42
  -8  11  -6    4.53    8.00
  -8  11  -7   12.40    9.86
  -8  11  -8   18.90    9.42
  -8  11  -9    2.18    6.53
  -8  11 -10    6.52    7.29
  -8  10  10   -2.56    5.12
  -8  10  10   -7.07    6.21
  -8  10   9  -11.21    6.23
  -8  10   9   -0.72    7.39
  -8  10   8    2.21    5.88
  -8  10   8    3.96   10.23
  -8  10   7   28.54    9.39
  -8  10   7    4.18   11.81
  -8  10   6   97.18   14.83
  -8  10   6   69.66   17.43
  -8  10   6   46.24   19.43
  -8  10   5  -13.21    8.55
  -8  10   5    0.60    8.64
  -8  10   4   36.59   14.03
  -8  10   4    8.21   11.77
  -8  10   3   13.83   12.13
  -8  10   3    8.30   10.23
  -8  10   2   17.69   11.11
  -8  10   2   16.71   10.83
  -8  10   1   12.99   11.64
  -8  10   1   12.38   11.23
  -8  10   0   33.80   13.51
   8 -10   1    4.51    5.76
  -8  10  -1    0.26    9.12
  -8  10  -2    0.90    7.92
  -8  10  -2    7.29    9.38
  -8  10  -3   14.03   10.74
  -8  10  -3    2.89    9.87
  -8  10  -4   36.54   12.55
  -8  10  -4   31.51   14.58
  -8  10  -5    9.96    9.46
  -8  10  -5   18.80   11.79
  -8  10  -6   -3.54    8.28
  -8  10  -6    3.76    9.67
  -8  10  -7    3.71    7.11
  -8  10  -7   11.24    9.63
  -8  10  -8   13.68    9.54
  -8  10  -9    8.39    7.41
  -8  10 -10    7.07    5.99
  -8   9  11   11.87    5.63
  -8   9  10   15.26    6.30
  -8   9  10   -7.16    7.84
  -8   9   9   11.35    6.22
  -8   9   9   -3.30    8.57
  -8   9   8    8.53    7.17
  -8   9   8    9.80   12.74
  -8   9   7   22.85    9.85
  -8   9   7   15.36   13.90
  -8   9   6   56.83   13.64
  -8   9   6   62.68   17.05
  -8   9   6   31.91   17.02
  -8   9   5   -7.19    7.72
  -8   9   5    0.25    9.14
  -8   9   5   12.29   11.19
  -8   9   4    6.84    9.99
  -8   9   4    1.24   11.54
  -8   9   3    9.52   10.32
  -8   9   3   10.40   10.86
  -8   9   2   -0.93    8.84
  -8   9   2   -0.83   11.26
  -8   9   1   67.09   18.91
  -8   9   1  106.72   18.22
   8  -9   0    1.49    6.55
  -8   9   0   -4.68    8.68
  -8   9   0    6.62    9.55
   8  -9   1   -0.30    6.78
  -8   9  -1   -3.63    8.04
  -8   9  -1    6.11   11.24
  -8   9  -2    0.94    9.40
  -8   9  -2    2.41   10.81
  -8   9  -3   44.51   14.32
  -8   9  -3   74.76   19.30
  -8   9  -4   48.05   13.49
  -8   9  -4   31.84   14.29
  -8   9  -5   56.82   14.12
  -8   9  -5   53.49   18.81
  -8   9  -6  -10.43    7.86
  -8   9  -6    9.91   10.55
  -8   9  -7   13.89    8.86
  -8   9  -7   10.34   11.10
  -8   9  -8    0.95    6.91
  -8   9  -8  -10.97    9.55
  -8   9  -9    1.57    6.38
  -8   9  -9   -3.70    7.36
  -8   9 -10   -1.69    6.32
  -8   8  11    3.47    5.16
  -8   8  11   -3.59    6.82
  -8   8  10    9.54    5.90
  -8   8  10   -6.61    8.60
  -8   8   9   87.65   13.74
  -8   8   9    0.84   14.29
  -8   8   8    4.33    6.47
  -8   8   8    6.63   12.02
  -8   8   7   33.29   11.50
  -8   8   7   19.44   16.68
  -8   8   6   12.87    8.85
  -8   8   6   32.46   12.98
  -8   8   6   20.39   13.18
  -8   8   5   23.99   13.45
  -8   8   5   27.20   15.29
  -8   8   4    5.26    9.56
  -8   8   4    5.83   13.67
  -8   8   3  151.23   23.69
  -8   8   3  159.42   25.70
   8  -8  -2   -3.40    7.31
  -8   8   2   -6.20    9.88
  -8   8   2   -1.22   11.62
   8  -8  -1  111.11   17.42
  -8   8   1  136.61   22.08
  -8   8   1   92.71   18.33
  -8   8   1   77.02   20.97
   8  -8   0   -3.16    8.38
  -8   8   0   -1.33    7.77
  -8   8   0   12.87   12.33
   8  -8   1    1.34    7.66
  -8   8  -1    7.67    8.59
  -8   8  -1   -0.47    9.43
  -8   8  -2    4.46    9.50
  -8   8  -2   16.93   12.48
  -8   8  -3   -0.36    8.74
  -8   8  -3   19.85   12.97
  -8   8  -4    0.36    9.14
  -8   8  -4    6.22   11.09
  -8   8  -5   73.06   15.78
  -8   8  -5   72.90   20.69
  -8   8  -6   -0.43    7.83
  -8   8  -6   -5.70    9.23
  -8   8  -7    4.77    8.77
  -8   8  -7   11.36   11.13
  -8   8  -8   17.01    9.50
  -8   8  -8   21.66   11.96
  -8   8  -9   31.10    9.19
  -8   8  -9   59.43   14.07
  -8   8 -10   -1.24    7.37
  -8   7  12   20.21    5.94
  -8   7  11   -0.25    4.60
  -8   7  11    3.09    6.83
  -8   7  10    1.13    5.45
  -8   7  10    9.09    9.13
  -8   7   9   15.46    8.49
  -8   7   9   -6.10    9.64
  -8   7   8   24.35   10.60
  -8   7   8   10.56   11.22
  -8   7   7   45.10   13.64
  -8   7   7   27.76   16.39
  -8   7   6   22.18   11.38
  -8   7   5    9.31   10.53
  -8   7   4    1.06    8.92
   8  -7  -3   10.84    8.53
  -8   7   3    5.80    8.58
   8  -7  -2   13.81    9.24
  -8   7   2  -12.90    9.82
  -8   7   2   -9.42   10.91
   8  -7  -1   -1.50    8.31
  -8   7   1    2.94    8.08
  -8   7   1   15.60   13.51
   8  -7   0   29.81   11.57
  -8   7   0   25.20   11.52
  -8   7   0   32.70   14.61
   8  -7   1    0.25    8.02
  -8   7  -1   -8.19    8.76
  -8   7  -1   -2.35   10.40
  -8   7  -2   30.81   12.59
  -8   7  -2   45.20   16.03
  -8   7  -3   -3.38    8.12
  -8   7  -3    8.56    9.22
  -8   7  -4   25.79   11.96
  -8   7  -4   21.05   14.56
  -8   7  -5    1.38    9.26
  -8   7  -5    5.68   11.62
  -8   7  -6    8.08    9.83
  -8   7  -6   -0.06   10.07
  -8   7  -7   -6.46    8.62
  -8   7  -7    1.40    9.59
  -8   7  -8   20.52   10.03
  -8   7  -8   13.68   10.46
  -8   7  -9    5.67    7.16
  -8   7  -9   -7.47    9.33
  -8   7 -10   -3.04    6.38
  -8   7 -10   -5.00    7.54
  -8   6  12   15.36    5.56
  -8   6  11   -3.04    5.08
  -8   6  11    4.12    7.63
  -8   6  10    0.86    5.63
  -8   6  10   -5.71    9.57
  -8   6   9    7.43    7.07
  -8   6   9   16.42   12.20
  -8   6   8    8.32    7.66
  -8   6   8    0.01   10.62
  -8   6   7   22.32   10.18
  -8   6   6   21.37   13.01
   8  -6  -5    9.51    7.28
  -8   6   5   22.84   12.90
   8  -6  -4   15.98    7.83
  -8   6   4   37.41   14.10
   8  -6  -3   13.74    8.27
  -8   6   3   24.43   12.86
   8  -6  -2    5.22    8.00
  -8   6   2   -0.23    9.80
   8  -6  -1   53.60   14.15
  -8   6   1   48.28   13.68
  -8   6   1   60.99   15.97
   8  -6   0   -1.60    8.68
  -8   6   0    2.70    7.64
  -8   6   0   -0.02    8.16
   8  -6   1   39.43   13.37
  -8   6  -1   29.58   10.50
  -8   6  -1   23.29   11.51
  -8   6  -2    3.15    8.61
  -8   6  -2    0.51    8.99
  -8   6  -3   19.84   13.42
  -8   6  -4    5.37    9.83
  -8   6  -5   17.38   11.49
  -8   6  -6   94.65   20.42
  -8   6  -7   11.10   10.90
   8  -6   8   -0.68    6.19
  -8   6  -8  -16.16   11.19
  -8   6  -8  -10.65   10.45
   8  -6   9   21.08    7.42
  -8   6  -9   17.01    9.76
  -8   6  -9    3.51    7.19
   8  -6  10   46.21    8.72
  -8   6 -10   34.31    8.93
   8  -6  11   70.60    8.98
  -8   5  12    3.84    4.15
  -8   5  11   42.20    8.59
  -8   5  11    8.70    8.23
  -8   5  10    2.43    5.77
  -8   5  10   10.23    9.51
  -8   5   9   25.43    9.28
  -8   5   8    2.60    6.93
  -8   5   7    2.53    6.92
   8  -5  -6   11.68    7.98
  -8   5   6   14.80   12.45
   8  -5  -5   -7.22    9.14
  -8   5   5   -5.24    8.51
   8  -5  -4  -12.84    8.69
  -8   5   4    6.00    9.57
   8  -5  -3    5.22    7.42
  -8   5   3    8.41    9.89
   8  -5  -2   -3.60    8.25
  -8   5   2    1.43    8.35
   8  -5  -1   -3.11    7.71
  -8   5   1   -6.24    7.63
  -8   5   1    0.25   10.53
   8  -5   0    2.96    8.23
  -8   5   0    1.76    7.43
  -8   5   0   -2.86    9.39
   8  -5   1   27.49   11.01
  -8   5  -1   32.27   12.48
   8  -5   2    4.28    8.49
  -8   5  -2   -4.72    8.39
  -8   5  -3   19.48    9.40
  -8   5  -4   39.60   15.17
  -8   5  -5   19.22   11.28
   8  -5   6   12.40    7.30
  -8   5  -6    5.03    9.49
   8  -5   7   19.11    8.25
   8  -5   8    7.90    7.22
   8  -5   9   37.46    9.47
   8  -5  10   44.41    8.76
   8  -5  10   24.10    6.86
  -8   5 -10   42.70   10.53
   8  -5  11  170.55   13.37
  -8   4  12   11.60    4.93
  -8   4  11    1.61    4.94
  -8   4  11  -10.85    7.74
  -8   4  10   57.35   10.97
  -8   4  10   10.02   11.71
  -8   4   9    4.91    8.13
  -8   4   8    9.66    8.30
   8  -4  -8    4.42    6.83
  -8   4   7    7.88    7.78
   8  -4  -7    1.14    7.16
   8  -4  -6   -9.40    9.09
  -8   4   6    4.87    9.60
   8  -4  -5   10.18    8.04
  -8   4   5    7.93    9.36
   8  -4  -4   62.02   13.39
  -8   4   4   44.92   13.96
   8  -4  -3    8.68    7.26
  -8   4   3    2.62    8.90
   8  -4  -2   19.48    9.38
  -8   4   2   23.29   12.05
   8  -4  -1  -12.42   10.06
  -8   4   1   -4.18    9.31
   8  -4   0   47.10   11.71
  -8   4   0   26.29   13.28
   8  -4   1    4.33    8.35
  -8   4  -1    3.54    8.69
   8  -4   2    5.87    8.32
  -8   4  -2    4.82    9.62
   8  -4   3  124.13   18.40
   8  -4   4   58.70   13.54
   8  -4   5   79.59   15.19
   8  -4   6   52.20   13.35
   8  -4   7    6.90    7.72
   8  -4   7    8.04    6.53
   8  -4   8   81.20   12.85
   8  -4   9  120.16   14.65
   8  -4   9   56.74    9.58
   8  -4  10   76.12   11.39
   8  -4  10   64.93    9.57
   8  -4  11  110.15   11.68
   8  -4  11   96.76    9.50
  -8   3  11   -1.38    5.79
  -8   3  11   -2.68    7.80
  -8   3  10   22.94    8.13
  -8   3   9   20.89    8.94
   8  -3  -9   18.56    8.28
  -8   3   8   27.86   10.19
   8  -3  -8   22.32    9.24
  -8   3   7    5.71    6.90
   8  -3  -7    0.24    8.14
   8  -3  -6   -6.41    8.92
   8  -3  -5    9.64    8.74
  -8   3   5    4.78    8.59
   8  -3  -4   -2.18    7.67
  -8   3   4    1.55    9.19
   8  -3  -3   34.54   11.72
  -8   3   3   30.64   13.76
   8  -3  -2  182.64   20.80
  -8   3   2  153.18   24.93
   8  -3  -1    4.63    7.85
  -8   3   1    1.18    8.67
   8  -3   0   45.02   12.04
   8  -3   1   43.88   11.65
   8  -3   2    8.82    8.75
   8  -3   3   10.34    9.07
   8  -3   4   59.66   13.67
   8  -3   4   60.91   11.92
   8  -3   5   46.37   12.49
   8  -3   5   51.30   13.06
   8  -3   5   57.98   12.27
   8  -3   6   10.12    8.85
   8  -3   6    5.69    7.35
   8  -3   6   11.09    8.13
   8  -3   7   12.77    7.79
   8  -3   7   25.58    9.56
   8  -3   7   19.36    8.32
   8  -3   8    1.47    7.32
   8  -3   8    0.55    5.75
   8  -3   8   -2.68    7.22
   8  -3   9   22.99    8.69
   8  -3   9   16.28    7.20
   8  -3  10   -6.76    7.31
   8  -3  10   -0.40    6.13
   8  -3  11    5.39    4.85
  -8   3 -11   -3.90    7.05
  -8   2  11    0.52    7.29
  -8   2  10    8.73    7.33
   8  -2 -10    3.18    7.57
  -8   2   9    1.72    5.70
   8  -2  -9   -0.41    7.66
  -8   2   8   16.66    8.39
   8  -2  -8   20.46    9.56
  -8   2   7   11.10    7.91
   8  -2  -7   20.40    9.11
   8  -2  -6    6.72    7.86
   8  -2  -5    5.07    7.48
  -8   2   5    0.82   10.09
   8  -2  -4    5.35    7.43
  -8   2   4    4.40    9.39
   8  -2  -3   37.86   10.76
   8  -2  -2    0.84    6.90
   8  -2  -1    2.76    7.94
   8  -2   0   -1.00    7.69
   8  -2   1    3.05    7.89
   8  -2   1  -13.74    9.26
   8  -2   2   -0.32    7.28
   8  -2   2    6.95    7.94
   8  -2   3   38.19   11.02
   8  -2   3   47.44   12.02
   8  -2   4    6.98    8.17
   8  -2   4   -3.01    7.69
   8  -2   5   53.15   12.65
   8  -2   5   52.82   11.52
   8  -2   5   47.17   11.02
   8  -2   6   26.03   10.41
   8  -2   6   12.63    7.35
   8  -2   6   29.90   10.22
   8  -2   7   46.70   11.43
   8  -2   7   42.31   10.03
   8  -2   7   55.85   11.57
   8  -2   8   11.05    8.24
   8  -2   8   12.20    7.36
   8  -2   9   41.92    9.97
   8  -2   9   33.92    9.23
   8  -2  10    8.49    6.06
   8  -2  11    9.54    4.68
   8  -1 -11    8.27    6.61
   8  -1 -10    1.85    7.69
   8  -1  -9    8.08    8.68
   8  -1  -8    3.21    6.99
   8  -1  -7    5.07    7.02
   8  -1  -6   12.96    8.55
   8  -1  -5   49.74   12.61
   8  -1  -4   12.99    8.83
   8  -1  -3   44.06   10.96
   8  -1  -2   15.12    9.24
   8  -1  -2   20.04    8.55
   8  -1  -1    9.55    8.58
   8  -1  -1    2.83    7.16
   8  -1   0    9.82    7.05
   8  -1   0   -2.48    8.69
   8  -1   1   14.73    9.59
   8  -1   1   14.46    8.31
   8  -1   2   14.75    9.77
   8  -1   2    8.03    8.09
   8  -1   3  149.03   19.06
   8  -1   3  162.54   19.54
   8  -1   4   -8.65    8.80
   8  -1   4   -0.60    7.04
   8  -1   5    2.50    6.28
   8  -1   5   11.27    7.99
   8  -1   6    4.04    7.16
   8  -1   7    8.55    7.47
   8  -1   8    4.71    6.59
   8  -1   9   54.42   10.86
   8  -1  10    2.11    4.94
   8  -1  11    5.65    4.74
   8   0 -11   -9.64    6.76
   8   0 -10   89.82   13.99
   8   0  -9   -1.90    7.40
   8   0  -8   29.75    9.99
   8   0  -7   22.07    9.93
   8   0  -6    6.05    8.26
   8   0  -5   51.64   12.78
   8   0  -5   77.85   14.75
   8   0  -4   18.39    9.56
   8   0  -4    9.79    6.70
   8   0  -3   78.83   15.38
   8   0  -3   55.72   12.93
   8   0  -2  190.67   21.53
   8   0  -2  181.46   20.59
   8   0  -1   -7.88    7.20
   8   0  -1   -6.87    8.68
   8   0   0    7.27    8.00
   8   0   0    3.81    7.55
   8   0   1   10.15    8.42
   8   0   1    7.47    6.99
   8   0   2   21.37    8.28
   8   0   2   26.19    9.88
   8   0   3   25.04    9.44
   8   0   3   15.21    8.18
   8   0   4    6.35    7.07
   8   0   4    6.28    7.47
   8   0   5    0.87    7.55
   8   0   6    8.09    7.83
   8   0   7   16.10    8.15
   8   0   8   10.06    7.00
   8   0   9   23.62    7.82
   8   0  10   -3.18    5.08
   8   1 -11   -6.14    6.90
   8   1 -10   -3.44    6.76
   8   1  -9    3.79    7.75
   8   1  -8   31.90   10.39
   8   1  -7    5.97    8.34
   8   1  -6   50.06   13.17
   8   1  -5  142.22   19.73
   8   1  -5   98.07   16.60
   8   1  -4    1.80    8.87
   8   1  -4   15.25    9.31
   8   1  -3  207.88   21.93
   8   1  -3  158.83   20.39
   8   1  -2   11.76    8.75
   8   1  -2    5.95    7.38
   8   1  -1  172.94   20.09
   8   1  -1  164.35   20.08
   8   1   0   43.10   11.17
   8   1   0   35.18   10.89
   8   1   1  110.88   15.21
   8   1   1  129.41   17.59
   8   1   2   20.05    8.72
   8   1   2   23.86   10.46
   8   1   3   81.00   15.13
   8   1   4    1.94    7.57
   8   1   5   30.27    9.93
   8   1   6    4.05    7.44
   8   1   7    5.98    6.90
   8   1   8   10.33    6.17
   8   1   9    4.99    5.13
   8   1  10   20.87    6.33
   8   2 -11   -0.05    5.62
   8   2 -10    5.25    7.56
   8   2  -9   14.31    8.18
   8   2  -8    2.71    7.81
   8   2  -7   22.03    9.31
   8   2  -6   13.18    7.26
   8   2  -5  134.05   18.64
   8   2  -5  101.09   16.41
   8   2  -4    8.39    8.86
   8   2  -4   13.12    8.62
   8   2  -3   25.76    9.91
   8   2  -3   14.91    8.79
   8   2  -2    8.11    8.72
   8   2  -2    5.59    7.99
   8   2  -1   -0.76    6.94
   8   2  -1   -8.23    7.98
   8   2   0   -5.85    7.75
   8   2   0  -10.29    8.75
   8   2   1   38.11   10.38
   8   2   1   48.72   12.32
   8   2   2    4.41    7.35
   8   2   3   19.61   10.27
   8   2   4   -6.19    8.27
   8   2   5   12.74    7.79
   8   2   6    6.38    6.91
   8   2   7   -4.71    6.39
   8   2   8   22.97    7.34
   8   2   9   14.55    6.01
   8   3 -11    4.43    5.56
   8   3 -10    0.37    5.99
   8   3  -9   -1.64    6.79
   8   3  -8  -17.80   13.48
   8   3  -8    1.79    6.49
   8   3  -7   -5.71    7.67
   8   3  -6   19.14    9.42
   8   3  -5    9.50    7.23
   8   3  -4   -6.14    7.85
   8   3  -4  -12.45    9.08
   8   3  -3    4.35    7.09
   8   3  -3    1.74    6.93
   8   3  -2    7.68    8.19
   8   3  -2    8.27    8.30
   8   3  -1    4.33    7.05
   8   3  -1   11.16    9.27
   8   3   0    4.06    7.55
   8   3   1    1.48    7.17
   8   3   2    0.85    7.09
   8   3   3   15.43    9.07
   8   3   4   -1.09    6.91
   8   3   5    5.60    7.12
   8   3   6    1.04    5.72
   8   3   7   34.64    8.46
   8   3   8   29.14    7.01
   8   3   9   11.03    5.26
   8   3   9    5.62   11.58
   8   4 -10   12.33    6.93
   8   4  -9    9.47    6.77
   8   4  -8  -10.05   12.94
   8   4  -8   24.08    8.81
   8   4  -7    8.14   14.81
   8   4  -7    2.21    6.98
   8   4  -6    3.57    7.59
   8   4  -5   26.37    9.52
   8   4  -4    3.06    6.64
   8   4  -4   10.32    8.77
   8   4  -3    5.03    6.53
   8   4  -3    5.07    7.78
   8   4  -2    2.51    6.26
   8   4  -2    7.83    8.71
   8   4  -1   15.29    9.55
   8   4   0   13.36    8.40
   8   4   1   16.18    8.58
   8   4   2   55.94   13.28
   8   4   3   11.12    8.70
   8   4   4   26.02    9.09
   8   4   5    2.40    6.22
   8   4   6    1.40    5.81
   8   4   6  -18.12   13.52
   8   4   7   13.98    5.99
   8   4   7    6.50   11.01
   8   4   8   11.87    5.54
   8   4   8  -14.62   11.05
   8   5  -9    5.39    6.55
   8   5  -8  -19.46   11.21
   8   5  -8   -3.46    6.63
   8   5  -7    1.98   12.64
   8   5  -7    7.89    6.64
   8   5  -6    1.51   12.66
   8   5  -6   -2.28    6.29
   8   5  -5    6.77   16.08
   8   5  -5    1.32    6.41
   8   5  -4   -4.87    6.92
   8   5  -3   11.71    7.94
   8   5  -2    7.50    7.18
   8   5  -1   35.54   10.74
   8   5   0   12.80    8.68
   8   5   0    6.48    5.20
   8   5   1  -10.17   13.12
   8   5   1    5.96    7.71
   8   5   1    1.81    4.73
   8   5   2   -0.84   11.04
   8   5   2    5.14    6.76
   8   5   3    5.02    6.82
   8   5   4    6.71    6.16
   8   5   5   18.42    6.92
   8   5   6   14.49    6.34
   8   6  -7    4.48    9.20
   8   6  -7    0.46    5.85
   8   6  -6   11.78   12.81
   8   6  -5    3.22   12.54
   8   6  -4    7.06   12.89
   8   6  -3   -5.62   13.07
   8   6  -2    6.02   14.11
   8   6  -2   -0.51    6.66
   8   6  -1   -5.67   13.35
   8   6  -1   26.94    9.15
   8   6   0    9.21   13.64
   8   6   0    3.75    6.34
   8   6   0    7.86    5.05
   8   6   1   38.43    9.06
   8   6   1   41.37    6.37
   8   6   2   16.31    7.26
   8   6   2    3.73    4.13
   8   6   3    3.72    5.89
   8   6   3    5.08    4.24
   8   6   4    6.79    5.82
   8   6   4   -0.95    3.80
   8   6   5   27.42    6.79
   8   6   5    8.41    3.66
   8   7  -7   31.41    8.34
   8   7  -6   -8.12    9.20
   8   7  -5   -5.00   10.25
   8   7  -4   -6.85   12.49
   8   7  -3    3.21   13.31
   8   7  -2    2.64   11.52
   8   7  -1   -2.82   11.52
   8   7  -1   21.84    7.95
   8   7   0   -4.28   10.99
   8   7   0    8.81    6.49
   8   7   1   -8.96   10.17
   8   7   1    8.08    5.71
   8   7   2   17.49    6.54
   8   7   2   -4.51    4.38
   8   8  -4    8.41   10.73
   8   8  -3   -3.54   10.86
   8   8  -2    4.39   10.03
   8   8  -1   -5.37   10.32
  -9  13   2    3.13    6.25
  -9  13   1   -0.85    6.70
  -9  13   0   -2.13    6.65
  -9  13  -1   21.23    8.96
  -9  13  -2   12.70    7.90
  -9  13  -3    7.14    7.03
  -9  13  -4    8.84    7.24
  -9  13  -5   14.88    7.48
  -9  12   6    5.41    7.15
  -9  12   5  -11.65    8.09
  -9  12   4  -17.33    8.08
  -9  12   4    9.98    7.18
  -9  12   3   10.48    7.79
  -9  12   3   -7.77    7.62
  -9  12   2    5.51    7.38
  -9  12   1    2.76    7.01
  -9  12   0   15.68    9.15
  -9  12  -1    1.35    7.47
  -9  12  -2   44.62   12.11
  -9  12  -3   14.87    8.66
   9 -12   4   -0.78    3.25
  -9  12  -4   -5.45    7.25
   9 -12   5   -2.63    3.73
  -9  12  -5   13.28    7.85
   9 -12   6   13.03    4.22
  -9  12  -6   13.21    7.79
  -9  12  -7    4.93    6.99
  -9  11   7    9.08    8.19
  -9  11   6  -13.70    6.24
  -9  11   6   -6.17    8.20
  -9  11   5   27.88    7.37
  -9  11   5    6.18   10.13
  -9  11   4   -5.59    6.01
  -9  11   4    2.73    7.09
  -9  11   4   -0.64    7.74
  -9  11   3    1.71    5.44
  -9  11   3   18.16   10.06
  -9  11   3   -4.44    8.21
  -9  11   2   15.61    9.81
  -9  11   2   -4.39    8.08
  -9  11   1   14.84    9.78
  -9  11   0   17.45    9.78
  -9  11  -1   20.19   11.16
   9 -11   2    7.65    5.44
  -9  11  -2   -8.89    9.54
   9 -11   3    1.06    4.35
  -9  11  -3   20.23   10.25
   9 -11   4   -1.11    4.43
  -9  11  -4   17.83    9.72
   9 -11   5    3.71    4.30
  -9  11  -5   -1.94    7.99
   9 -11   6   10.13    5.45
  -9  11  -6   16.67    9.08
   9 -11   7   -4.04    4.81
  -9  11  -7    1.47    6.60
   9 -11   8   -2.76    4.13
  -9  11  -8    8.06    7.31
  -9  10   8    7.23    5.28
  -9  10   8   -1.57    6.73
  -9  10   7   10.77    5.97
  -9  10   7   -4.25    7.33
  -9  10   6    4.71    5.15
  -9  10   6   -1.48    8.40
  -9  10   5   18.09    7.64
  -9  10   5   14.39    9.97
  -9  10   5   15.14   11.20
  -9  10   4   11.09    7.25
  -9  10   4    3.67    8.72
  -9  10   4    0.63   10.22
  -9  10   3    1.08    8.75
  -9  10   3   13.02   10.91
  -9  10   2    4.11    8.49
  -9  10   2   -3.02    8.62
  -9  10   1   42.57   14.36
   9 -10   0    2.30    5.12
  -9  10   0    9.74   10.35
   9 -10   1   13.25    7.16
  -9  10  -1   15.15    9.89
   9 -10   2   17.77    7.22
  -9  10  -2   18.44   11.83
   9 -10   3   27.56    8.24
  -9  10  -3   52.96   15.46
   9 -10   4   -6.18    6.43
  -9  10  -4    6.32    7.57
  -9  10  -4   10.38    9.59
   9 -10   5   10.96    6.23
  -9  10  -5   10.57    7.52
  -9  10  -5    6.45    8.02
   9 -10   6    4.99    5.18
  -9  10  -6   15.40    9.17
   9 -10   7    7.29    5.29
  -9  10  -7   -4.81    7.30
   9 -10   8   -2.00    4.78
  -9  10  -8    1.44    5.75
  -9   9   9    4.54    5.34
  -9   9   9    3.77    7.54
  -9   9   8   26.59    7.19
  -9   9   8    1.56    8.98
  -9   9   7    4.27    6.12
  -9   9   7    3.89    9.13
  -9   9   6   28.18    8.79
  -9   9   6   17.93   11.34
  -9   9   5   17.80    8.21
  -9   9   5    6.20    9.53
  -9   9   5    4.33    9.31
  -9   9   4   17.34   12.57
  -9   9   4    8.24   10.62
  -9   9   3   29.71   13.21
  -9   9   3   43.50   13.68
  -9   9   2   68.61   17.39
  -9   9   2   62.94   13.40
   9  -9  -1   32.92    9.32
  -9   9   1   60.09   16.91
  -9   9   1   51.96   12.82
   9  -9   0    2.39    5.78
  -9   9   0   12.33   11.29
   9  -9   1   24.51    8.71
  -9   9  -1   17.18    8.55
  -9   9  -1   40.59   14.54
   9  -9   2    4.24    6.78
  -9   9  -2   11.64    8.56
  -9   9  -2   22.81   11.42
   9  -9   3    3.77    6.51
  -9   9  -3   -1.32    7.75
  -9   9  -3   -1.85    8.76
   9  -9   4    1.54    6.73
  -9   9  -4    0.47    7.30
  -9   9  -4    5.01    9.28
   9  -9   5    4.75    7.05
  -9   9  -5    4.09    7.04
  -9   9  -5   -6.67    9.04
   9  -9   6    5.05    7.29
  -9   9  -6    8.76    8.10
  -9   9  -6   -2.60    7.78
   9  -9   7   17.65    6.72
  -9   9  -7   18.33    8.48
  -9   9  -7   11.27    8.70
   9  -9   8   10.13    6.29
  -9   9  -8    2.22    6.40
  -9   9  -8   -1.87    6.40
   9  -9   9    8.77    5.37
  -9   8  10   36.17    7.26
  -9   8  10    6.20    6.50
  -9   8   9   21.76    6.94
  -9   8   9   -7.35    7.12
  -9   8   8   38.48    9.40
  -9   8   8    7.90   11.72
  -9   8   7    8.66    7.05
  -9   8   7   -0.78    9.48
  -9   8   6    7.41    6.86
  -9   8   6   -4.99    9.11
  -9   8   5    4.70    8.65
  -9   8   5    5.62   10.20
  -9   8   4    2.41    8.59
  -9   8   4    5.23    9.58
   9  -8  -3  -11.57    8.22
  -9   8   3   -5.13   10.14
  -9   8   3   15.01   10.37
   9  -8  -2   37.00   10.56
  -9   8   2   34.49   15.79
  -9   8   2   66.66   14.83
   9  -8  -1   -1.46    7.08
  -9   8   1   -3.39    9.58
  -9   8   1    7.65    9.98
   9  -8   0    3.39    7.05
  -9   8   0   -4.67    7.46
  -9   8   0   -0.51    9.71
   9  -8   1    8.10    8.27
  -9   8  -1   -8.99    9.18
  -9   8  -1   -0.41   10.01
   9  -8   2   27.99   10.47
  -9   8  -2   15.68    9.12
  -9   8  -2   22.10   12.50
   9  -8   3   29.36   11.19
  -9   8  -3   13.21   10.28
  -9   8  -3   10.50   10.37
   9  -8   4   -0.15    7.00
  -9   8  -4    5.40    7.65
  -9   8  -4   -4.59    8.87
   9  -8   5  -15.05    9.18
  -9   8  -5    5.45    7.55
  -9   8  -5    1.96    8.05
   9  -8   6   26.07    9.38
  -9   8  -6   22.82    9.50
  -9   8  -6   17.67    8.90
   9  -8   7   11.50    7.10
  -9   8  -7   15.26    7.85
  -9   8  -7   10.16    7.88
   9  -8   8   11.79    6.44
  -9   8  -8    7.43    6.82
  -9   8  -8    9.21    7.38
   9  -8   9   -1.37    5.08
  -9   8  -9    3.71    6.33
  -9   7  10    5.64    5.03
  -9   7  10   -8.83    7.81
  -9   7   9   -3.27    5.24
  -9   7   9   11.33   10.55
  -9   7   8   16.82    7.99
  -9   7   8    6.66   10.61
  -9   7   7   -0.98    6.39
  -9   7   7   -3.61    8.74
  -9   7   6   13.76    8.08
  -9   7   6    3.70    7.97
  -9   7   6   -9.45   10.86
  -9   7   5   20.62   12.43
   9  -7  -4   10.10    7.24
  -9   7   4   16.62   11.37
   9  -7  -3   48.16   10.76
  -9   7   3   70.68   17.46
   9  -7  -2   19.18    9.28
  -9   7   2   17.96   11.75
   9  -7  -1   10.89    8.37
  -9   7   1   20.11   10.41
  -9   7   1   11.67   10.11
   9  -7   0    6.09    7.69
  -9   7   0   -3.26    8.39
  -9   7   0    5.04    8.77
   9  -7   1   15.62    9.58
  -9   7  -1   11.32    8.30
  -9   7  -1    5.33    9.67
   9  -7   2    9.75    8.71
  -9   7  -2    5.58    7.95
  -9   7  -2   10.40   11.14
   9  -7   3   -3.46    8.18
  -9   7  -3   -3.23    9.10
  -9   7  -3  -12.45   11.00
   9  -7   4   32.98   11.51
  -9   7  -4   18.74    9.70
  -9   7  -4   30.74   12.72
   9  -7   5   -4.40    8.45
  -9   7  -5    1.83    8.08
  -9   7  -5    3.39    9.23
   9  -7   6   23.49    8.95
  -9   7  -6   28.48   11.29
  -9   7  -6   17.46    9.49
   9  -7   7   81.15   11.63
  -9   7  -7   92.81   14.41
  -9   7  -7   85.35   14.61
   9  -7   8    3.38    6.21
  -9   7  -8   12.80    7.40
   9  -7   9   26.15    6.57
  -9   7  -9   42.92    8.81
  -9   6  10    4.83    5.12
  -9   6  10   -0.29    7.80
  -9   6   9    2.12    6.13
  -9   6   9    0.51    7.53
  -9   6   8   17.29    7.67
  -9   6   8   12.43   10.69
  -9   6   7    4.24    6.61
   9  -6  -5    1.59    6.62
  -9   6   5   -9.92   10.13
   9  -6  -4   10.13    8.38
  -9   6   4   -1.27    8.01
   9  -6  -3    1.15    7.08
  -9   6   3   -3.14    9.24
   9  -6  -2    9.32    9.39
  -9   6   2  -13.83   11.73
   9  -6  -1   56.83   12.32
  -9   6   1   59.22   13.42
  -9   6   1   70.50   16.89
   9  -6   0   -3.37    8.21
  -9   6   0    3.43    7.10
  -9   6   0    0.34    9.58
   9  -6   1   98.48   16.79
  -9   6  -1   77.73   15.54
  -9   6  -1  104.65   19.49
   9  -6   2    2.53    8.79
  -9   6  -2   -3.73    7.25
  -9   6  -2   -5.95    9.26
   9  -6   3    0.80    8.22
  -9   6  -3    3.24    7.83
  -9   6  -3    1.66    7.85
   9  -6   4   11.60    7.95
  -9   6  -4   -3.77   10.62
   9  -6   5   28.24   10.41
  -9   6  -5   24.29   11.14
  -9   6  -5   29.27   11.29
   9  -6   6    4.68    6.46
  -9   6  -6   -4.59    7.81
  -9   6  -6    1.68    7.06
   9  -6   7   -5.09    7.21
  -9   6  -7   13.55   10.14
   9  -6   8   11.79    6.63
  -9   6  -8   21.20    8.86
   9  -6   9   -4.76    5.21
  -9   6  -9   18.89    8.17
  -9   5  10    4.54    4.55
  -9   5  10   -6.18    7.43
  -9   5   9   -1.01    5.74
  -9   5   9    4.48    8.05
  -9   5   8    4.45    5.94
  -9   5   7    8.14    7.48
   9  -5  -7   11.46    7.08
   9  -5  -6   15.17    7.92
   9  -5  -5   12.77    8.66
  -9   5   5    3.28    7.94
   9  -5  -4    3.78    7.87
  -9   5   4   10.08   10.34
   9  -5  -3   -2.01    7.04
  -9   5   3    0.91    8.36
   9  -5  -2    5.88    7.14
  -9   5   2    0.92    7.74
   9  -5  -1   18.40   10.23
  -9   5   1    0.66    7.91
   9  -5   0   23.11   10.39
  -9   5   0   10.37    8.38
  -9   5   0   13.24    9.18
   9  -5   1    8.50    9.75
  -9   5  -1   -1.15    8.97
  -9   5  -1  -10.01   11.26
   9  -5   2   34.00   11.37
  -9   5  -2   29.73   11.69
  -9   5  -2   17.74   12.32
   9  -5   3   -1.31    7.28
  -9   5  -3   11.97   10.06
  -9   5  -3    0.90    8.53
   9  -5   4  182.99   20.30
   9  -5   5   35.35   10.97
   9  -5   6   41.66    9.91
   9  -5   7    0.38    6.15
  -9   5  -7    4.24    8.00
   9  -5   8   10.06    5.54
  -9   5  -8   12.61    7.78
  -9   5  -9   13.21    7.74
  -9   4  10    0.70    4.70
  -9   4  10   -0.81    6.81
  -9   4   9   27.24    8.04
  -9   4   8    3.53    6.31
   9  -4  -8    3.62    7.00
  -9   4   7   60.31   12.19
   9  -4  -7   59.18   11.66
   9  -4  -6    7.96    7.53
   9  -4  -5    7.32    7.21
  -9   4   5   -3.89    8.29
   9  -4  -4   21.91    7.79
  -9   4   4   26.22   11.85
   9  -4  -3   18.04    9.26
  -9   4   3   15.22   10.34
   9  -4  -2   37.09   10.64
  -9   4   2   42.18   14.70
   9  -4  -1   29.93   10.73
  -9   4   1   21.23    9.59
   9  -4   0   49.92   12.73
  -9   4   0   60.32   13.37
   9  -4   1   -4.22    7.62
  -9   4  -1    2.57    8.85
   9  -4   2  145.18   19.00
   9  -4   3   17.60    9.51
   9  -4   4  219.17   21.30
   9  -4   5   11.57    7.87
   9  -4   6   13.03    6.83
   9  -4   7   14.76    6.63
   9  -4   8   -4.93    4.96
  -9   4  -9    4.63    6.30
  -9   3  10    6.24    8.05
  -9   3   9    6.20    4.97
   9  -3  -9   -3.64    5.98
  -9   3   8    3.20    5.14
   9  -3  -8    2.61    7.15
  -9   3   7  105.59   14.67
   9  -3  -7  107.93   14.52
   9  -3  -6    2.37    6.51
   9  -3  -5   22.28    9.49
   9  -3  -4   18.02    9.02
  -9   3   4   20.89   12.14
   9  -3  -3    1.70    7.12
   9  -3  -2    0.02    7.70
   9  -3  -1   16.74    9.23
   9  -3   0   15.19    9.00
   9  -3   1   34.61   10.34
   9  -3   2    4.91    7.64
   9  -3   3   12.40    8.05
   9  -3   4   31.03   10.66
   9  -3   5    5.44    6.91
   9  -3   5   -6.86    5.90
   9  -3   6   -0.84    6.68
   9  -3   6    1.52    5.48
   9  -3   7   -3.13    5.49
   9  -3   7   -0.64    5.04
   9  -3   8    0.70    5.04
  -9   3  -9    7.28    6.74
   9  -2 -10   41.30    7.98
   9  -2  -9    1.60    6.48
   9  -2  -8   -5.34    7.37
  -9   2   7    6.69    6.11
   9  -2  -7    3.24    7.63
  -9   2   6   -3.75    6.90
   9  -2  -6   -5.49    6.79
   9  -2  -5   -5.36    7.64
   9  -2  -4   43.55   11.02
   9  -2  -3   17.67    8.43
   9  -2  -2   69.33   14.05
   9  -2  -1   -3.74    7.15
   9  -2   0   22.73    9.71
   9  -2   1   11.18    7.43
   9  -2   2   21.83    9.21
   9  -2   2   11.18    7.20
   9  -2   3   -7.15    7.75
   9  -2   3    2.47    6.45
   9  -2   4   39.49    9.39
   9  -2   4   27.98    8.88
   9  -2   5   -0.12    6.06
   9  -2   5    3.42    5.86
   9  -2   6    3.63    5.21
   9  -2   6   -1.51    6.09
   9  -2   7    0.01    5.06
   9  -2   8    2.17    4.52
   9  -2   9  -15.21    5.56
   9  -1 -10   99.73   11.53
   9  -1  -9   11.42    6.90
   9  -1  -8   44.79   10.27
   9  -1  -7   52.07   11.71
   9  -1  -6   55.71   12.42
   9  -1  -5   56.69   12.15
   9  -1  -4   38.33   11.29
   9  -1  -3    3.65    7.20
   9  -1  -2    5.52    8.27
   9  -1  -1    1.10    6.97
   9  -1  -1   -0.28    6.79
   9  -1   0    4.47    8.08
   9  -1   0   11.92    8.16
   9  -1   1    6.46    7.80
   9  -1   1   -6.35    7.65
   9  -1   2    1.28    6.80
   9  -1   2   20.53    8.91
   9  -1   3   19.77    8.90
   9  -1   3    4.08    6.21
   9  -1   4    0.33    5.66
   9  -1   4  -11.39    7.14
   9  -1   5   -4.95    6.44
   9  -1   6   70.38   11.02
   9  -1   7    1.77    5.21
   9  -1   8   -2.15    5.23
   9   0 -10   21.33    6.51
   9   0  -9  -13.84    6.78
   9   0  -8   37.28    9.74
   9   0  -7    6.12    8.79
   9   0  -6   39.75   10.89
   9   0  -5   53.04   11.46
   9   0  -4   81.17   14.25
   9   0  -4   51.98   11.60
   9   0  -3   -4.57    7.51
   9   0  -3   -5.51    7.50
   9   0  -2    0.45    7.16
   9   0  -2    3.52    7.60
   9   0  -1    1.63    6.36
   9   0  -1   -2.38    6.61
   9   0   0   -8.49    7.97
   9   0   0    1.49    6.69
   9   0   1   24.65    8.49
   9   0   1   29.96   10.17
   9   0   2   46.41   10.78
   9   0   2   39.31   10.50
   9   0   3   14.17    6.60
   9   0   3   24.20    9.22
   9   0   4   12.33    7.74
   9   0   5   16.04    7.72
   9   0   6    3.29    5.93
   9   0   7   -2.58    5.04
   9   0   8    8.80    4.79
   9   1 -10   21.96    7.00
   9   1  -9   32.84    8.29
   9   1  -8    7.86    6.87
   9   1  -7   36.58    9.90
   9   1  -6   14.32    8.10
   9   1  -5   28.14    9.72
   9   1  -4   33.20   10.09
   9   1  -4   64.89   12.77
   9   1  -3    4.51    7.59
   9   1  -3    3.84    6.90
   9   1  -2   21.84    9.27
   9   1  -2   15.65    8.09
   9   1  -1   17.23    8.29
   9   1  -1    4.35    7.72
   9   1   0   -8.98    7.30
   9   1   0   10.16    8.25
   9   1   1    9.30    7.48
   9   1   1   -4.66    7.52
   9   1   2   19.83    7.43
   9   1   2   14.84    7.40
   9   1   3   32.21    9.72
   9   1   4   11.63    7.70
   9   1   5   20.84    7.87
   9   1   6    2.19    5.47
   9   1   7    3.00    4.93
   9   1   8    5.58    4.83
   9   2  -9   13.99    7.25
   9   2  -8    3.71    6.71
   9   2  -7    9.54    6.62
   9   2  -6    6.74    7.91
   9   2  -5   -0.94    6.29
   9   2  -4    4.85    7.16
   9   2  -3    3.03    6.50
   9   2  -3   11.16    7.84
   9   2  -2   -0.01    6.04
   9   2  -2   21.61    9.30
   9   2  -1   -6.48    6.47
   9   2  -1    4.95    7.54
   9   2   0   -8.18    5.67
   9   2   0    2.14    6.38
   9   2   1   11.15    7.61
   9   2   2   36.36    9.83
   9   2   3    3.64    7.13
   9   2   4    9.15    6.66
   9   2   5    5.34    5.80
   9   2   6    6.75    5.46
   9   2   7   13.02    5.88
   9   3  -9   -5.84    5.45
   9   3  -8    2.70    5.86
   9   3  -7   -6.52    9.62
   9   3  -7   19.82    7.86
   9   3  -6    7.18    6.34
   9   3  -5    1.60    6.40
   9   3  -4   19.07    7.90
   9   3  -3   -1.07    5.79
   9   3  -3    0.54    5.97
   9   3  -2   11.48    7.14
   9   3  -2   -5.49    7.05
   9   3  -1    5.09    6.63
   9   3   0    0.28    6.33
   9   3   1   31.64    8.96
   9   3   2   75.01   12.09
   9   3   3   18.74    6.67
   9   3   4   -4.56    5.86
   9   3   5    0.15    5.23
   9   3   6   12.50    5.96
   9   4  -7   -1.84    8.28
   9   4  -7    2.27    6.08
   9   4  -6   -2.90    9.75
   9   4  -6    8.95    6.33
   9   4  -5   -4.06   11.45
   9   4  -5   19.15    7.36
   9   4  -4   -7.78    6.49
   9   4  -2   12.86    6.98
   9   4  -1   14.67    7.50
   9   4   0   -1.73    5.80
   9   4   1   -5.69   10.98
   9   4   1   16.41    7.08
   9   4   2    8.41    5.63
   9   4   3   11.12    6.08
   9   4   4   20.20    7.01
   9   5  -6   -8.62    9.13
   9   5  -5   -7.35   10.54
   9   5  -4    3.11   12.33
   9   5  -3   -5.07   12.26
   9   5  -2   11.24   13.10
   9   5  -1   -7.94   10.60
   9   5  -1   18.85    7.04
   9   5   0    2.56   10.16
   9   5   0   15.73    7.06
   9   5   1    7.32    9.69
   9   5   1   19.62    7.03
   9   5   2   31.76    7.96
   9   5   3    8.64    5.68
   9   6  -4   15.57   11.12
   9   6  -3   -0.04   10.51
   9   6  -2    4.18   10.16
   9   6  -1   14.64   10.89
 -10  12   2   15.32    7.68
 -10  12   1    4.08    6.87
 -10  12   0   10.67    7.34
 -10  12  -1   22.03    8.66
 -10  12  -2    6.38    6.64
 -10  12  -3   13.65    7.15
 -10  11   3    2.86    6.72
 -10  11   2    6.74    7.51
 -10  11   1   19.77    9.21
 -10  11   0   12.56    8.92
 -10  11  -1    8.28    7.45
 -10  11  -2   18.87    8.83
  10 -11   3   -0.40    3.07
 -10  11  -3    9.74    7.43
 -10  11  -4  -10.44    7.73
 -10  10   6    7.45    6.48
 -10  10   5   14.39    5.90
 -10  10   5    9.97    8.11
 -10  10   4   -1.66    5.06
 -10  10   4    9.82    8.52
 -10  10   4    1.40    6.74
 -10  10   3    0.36    4.79
 -10  10   3    9.46    8.16
 -10  10   2   15.35    9.48
 -10  10   1   -3.08    7.00
  10 -10   0    2.58    3.73
 -10  10   0   10.56    8.43
  10 -10   1    4.82    4.32
 -10  10  -1    2.75    8.14
  10 -10   2    9.48    4.65
 -10  10  -2    5.60    7.82
  10 -10   3   10.48    5.06
 -10  10  -3   29.86    9.89
  10 -10   4   -0.65    3.95
 -10  10  -4   13.91    7.66
  10 -10   5   12.92    5.15
 -10  10  -5    0.67    5.89
  10 -10   6    6.12    4.08
 -10   9   7   31.88    6.94
 -10   9   7   11.63    9.09
 -10   9   6    9.03    5.99
 -10   9   6   -6.70    7.90
 -10   9   5   15.23    6.39
 -10   9   5    2.24    7.73
 -10   9   4    7.51    5.66
 -10   9   4    1.31    7.66
 -10   9   4   -7.37    8.01
 -10   9   3    3.07    7.85
 -10   9   3   -3.96    7.26
 -10   9   2    9.30    8.15
  10  -9  -1   -3.28    4.92
 -10   9   1   -4.68    8.88
  10  -9   0   10.56    5.34
 -10   9   0    4.39    7.78
  10  -9   1   -1.59    5.44
 -10   9  -1   -2.11    8.40
  10  -9   2   25.47    7.60
 -10   9  -2   22.27   10.08
  10  -9   3   12.01    6.68
 -10   9  -3   -1.16    7.52
  10  -9   4    6.69    5.84
 -10   9  -4    0.82    7.33
  10  -9   5    1.68    5.05
 -10   9  -5    8.36    6.39
  10  -9   6   19.24    6.54
 -10   8   8   10.63    7.45
 -10   8   7   22.71    6.95
 -10   8   7    3.45    7.11
 -10   8   6    0.56    5.17
 -10   8   6   -4.88    7.78
 -10   8   5    4.39    5.73
 -10   8   5    1.97    7.23
 -10   8   4    1.25    7.74
 -10   8   4   -2.72    7.19
  10  -8  -3    0.74    4.64
 -10   8   3   -2.62    7.51
 -10   8   3   -4.92    9.26
  10  -8  -2   -2.07    5.73
 -10   8   2   10.74    9.32
 -10   8   2    3.60    7.39
  10  -8  -1   46.59    9.33
 -10   8   1   40.73   14.23
  10  -8   0    7.64    5.90
 -10   8   0    1.30    8.70
  10  -8   1   -3.69    5.98
 -10   8  -1    2.49    7.83
  10  -8   2   26.97    8.73
 -10   8  -2   13.65    7.27
 -10   8  -2   26.59   11.28
  10  -8   3   10.53    6.62
 -10   8  -3   13.04    7.48
 -10   8  -3    0.35    7.34
  10  -8   4    7.04    5.59
 -10   8  -4   -4.42    6.53
 -10   8  -4    7.63    7.48
  10  -8   5   44.13    8.10
 -10   8  -5   50.19   10.41
 -10   8  -5   54.85   10.64
  10  -8   6   18.53    6.65
 -10   8  -6   12.96    7.12
  10  -8   7   19.12    6.32
 -10   8  -7   10.38    6.21
 -10   7   8    4.90    5.36
 -10   7   8   -2.30    6.61
 -10   7   7    7.46    5.84
 -10   7   7    1.45    6.81
 -10   7   6    1.68    5.98
 -10   7   6    4.66    7.73
 -10   7   5    8.91    6.72
 -10   7   5    2.60    7.26
  10  -7  -4    4.13    5.83
 -10   7   4    4.91    7.18
 -10   7   4    5.00    7.34
  10  -7  -3   21.73    7.99
 -10   7   3   19.83    9.83
 -10   7   3   25.97   10.33
  10  -7  -2   14.20    6.94
 -10   7   2    0.69    7.46
 -10   7   2    8.70    8.06
  10  -7  -1   33.79    8.82
 -10   7   1   22.39    9.59
  10  -7   0   29.84    8.87
 -10   7   0   21.51   10.86
  10  -7   1   -2.13    6.98
 -10   7  -1    4.94    7.22
 -10   7  -1   -5.46    8.56
  10  -7   2   30.25    9.24
 -10   7  -2   21.51    8.85
 -10   7  -2   12.25    9.80
  10  -7   3   33.83    8.99
 -10   7  -3   26.93    8.99
 -10   7  -3   16.27    8.11
  10  -7   4    3.41    6.60
 -10   7  -4    6.93    8.18
 -10   7  -4   -1.45    6.45
  10  -7   5   44.05    8.48
 -10   7  -5   52.55   10.43
  10  -7   6   -0.86    5.30
 -10   7  -6    6.01    6.08
  10  -7   7    3.81    5.37
 -10   7  -7    8.58    6.95
 -10   6   8   20.44    5.76
 -10   6   8    9.04    8.53
 -10   6   7    0.09    4.85
 -10   6   7   -4.47    7.71
 -10   6   6   30.54    8.36
 -10   6   6   16.11   10.51
 -10   6   5    3.36    6.47
  10  -6  -5   -0.19    5.39
 -10   6   5    7.38    7.90
  10  -6  -4   -5.79    6.39
 -10   6   4   17.32    9.66
  10  -6  -3   13.26    7.72
 -10   6   3   -1.13    7.35
  10  -6  -2   -2.02    6.19
 -10   6   2    1.17    7.65
  10  -6  -1   41.61    9.73
 -10   6   1   22.03    9.73
  10  -6   0   29.88    9.72
 -10   6   0   35.74    9.96
 -10   6   0   33.91   11.14
  10  -6   1   17.14    8.44
 -10   6  -1   34.74    9.72
 -10   6  -1   23.13   10.62
  10  -6   2    4.09    7.05
 -10   6  -2   -3.07    7.24
 -10   6  -2    5.81    7.52
  10  -6   3   11.47    7.64
 -10   6  -3    2.56    7.35
  10  -6   4   15.77    6.89
 -10   6  -4   14.37    7.73
  10  -6   5    7.61    5.37
 -10   6  -5   37.94   10.40
  10  -6   6   17.06    5.86
 -10   6  -6   22.38    8.13
  10  -6   7    6.43    5.29
 -10   6  -7    8.21    6.98
 -10   5   8  -11.36    5.54
 -10   5   8    6.54    7.87
 -10   5   7    9.08    5.79
 -10   5   7    8.61    9.24
 -10   5   6    6.94    5.95
  10  -5  -6   13.18    6.68
  10  -5  -5   11.41    6.40
  10  -5  -4    5.90    6.13
  10  -5  -3   76.89   12.50
 -10   5   3   51.13   12.48
  10  -5  -2   12.31    8.30
 -10   5   2   -3.31    7.53
  10  -5  -1  126.51   15.90
 -10   5   1   83.58   14.63
  10  -5   0    5.75    6.41
  10  -5   1   52.54   11.34
 -10   5  -1   66.93   12.69
  10  -5   2    5.04    7.39
 -10   5  -2    0.96    6.94
  10  -5   3   21.09    8.04
 -10   5  -3   25.20    9.41
  10  -5   4   -0.64    6.10
 -10   5  -4    6.12    7.32
  10  -5   5   47.10    9.26
 -10   5  -5   80.58   14.05
  10  -5   6   10.87    5.51
 -10   5  -6    4.41    6.94
 -10   5  -7   13.28    7.77
 -10   4   9    7.65    7.21
 -10   4   8    1.96    6.97
 -10   4   7    1.05    4.60
  10  -4  -7    0.10    5.08
 -10   4   6   17.33    7.09
  10  -4  -6   11.74    6.62
  10  -4  -5   -2.33    6.32
  10  -4  -4    4.76    6.09
  10  -4  -3   49.39   10.71
  10  -4  -2   13.38    7.25
  10  -4  -1   24.65    8.47
  10  -4   0   24.27    8.05
  10  -4   1   22.51    8.85
 -10   4  -1   17.34    9.00
  10  -4   2    4.05    6.12
 -10   4  -2    0.55    6.66
  10  -4   3   24.30    8.46
 -10   4  -3   27.81    9.85
  10  -4   4    1.61    5.47
 -10   4  -4   17.60    9.10
  10  -4   5    3.14    4.96
 -10   4  -5    7.47    6.81
  10  -4   6   -1.02    4.63
 -10   4  -6    8.18    7.26
 -10   4  -7   27.12    9.01
  10  -3  -8   -2.12    4.79
  10  -3  -7   11.38    6.32
  10  -3  -6   -1.13    6.08
 -10   3   5    3.01    5.35
  10  -3  -5   -0.63    5.93
  10  -3  -4   50.15   10.31
  10  -3  -3    1.34    6.36
  10  -3  -2   14.33    7.42
  10  -3  -1   10.04    6.94
  10  -3   0    2.62    7.00
  10  -3   1    5.96    6.83
  10  -3   2   23.39    7.83
 -10   3  -2   24.44    8.90
  10  -3   3   19.35    7.94
 -10   3  -3    7.64    7.63
  10  -3   4    0.82    5.02
 -10   3  -4    4.00    7.16
  10  -3   5   -0.09    5.44
 -10   3  -5    9.79    7.29
 -10   3  -6   -3.28    6.68
 -10   3  -7    3.83    6.88
  10  -2  -8   -9.42    6.40
  10  -2  -7   12.09    6.77
  10  -2  -6   -6.83    5.87
  10  -2  -5   20.30    7.40
  10  -2  -4    5.58    7.03
  10  -2  -3   55.43   10.77
  10  -2  -2    8.48    7.09
  10  -2  -1    3.37    6.24
  10  -2   0    0.26    6.46
  10  -2   1    1.42    5.65
  10  -2   2   -4.72    5.90
 -10   2  -2   -4.39    7.69
  10  -2   3   20.24    6.90
 -10   2  -3   23.13    9.83
  10  -2   4   12.61    5.59
 -10   2  -4   11.99    7.50
 -10   2  -5   -3.57    6.96
 -10   2  -6   -2.76    6.27
  10  -1  -8   -2.50    5.31
  10  -1  -7    0.96    5.49
  10  -1  -6    8.27    6.18
  10  -1  -5   -0.14    6.24
  10  -1  -4   21.26    8.18
  10  -1  -3   17.00    7.62
  10  -1  -2   -1.70    5.97
  10  -1  -1   -1.88    6.03
  10  -1   0    9.79    6.28
  10  -1   1    5.42    5.43
  10  -1   2   -0.70    5.04
  10  -1   2    1.99    5.35
  10  -1   3   -4.62    5.35
  10  -1   3    1.94    4.82
 -10   1  -3   -3.99    6.30
  10  -1   4    1.04    4.65
 -10   1  -5    8.80    6.24
 -10   1  -6   -8.29    6.97
  10   0  -7    7.15    5.74
  10   0  -6   21.90    7.39
  10   0  -5   12.43    6.78
  10   0  -4    2.61    5.64
  10   0  -3    9.70    6.30
  10   0  -2   -0.19    5.40
  10   0  -1    4.42    6.10
  10   0  -1   -1.26    5.44
  10   0   0    4.02    5.89
  10   0   0    3.96    5.45
  10   0   1   -2.39    5.69
  10   0   1   -0.50    5.58
  10   0   2    2.82    4.94
  10   0   3   41.61    8.04
  10   0   4   -3.75    4.67
 -10   0  -4    2.44    5.49
  10   1  -7   14.95    6.63
  10   1  -6   17.34    6.88
  10   1  -5    9.20    6.34
  10   1  -4   13.48    6.50
  10   1  -3   13.18    6.61
  10   1  -2   28.55    7.51
  10   1  -1    6.15    5.96
  10   1  -1   -7.90    5.81
  10   1   0   -2.53    5.44
  10   1   1    7.51    6.17
  10   1   2   -4.57    5.08
  10   1   3    0.90    4.68
  10   2  -5   -6.75    5.93
  10   2  -4  -10.68    6.36
  10   2  -3   -2.93    6.36
  10   2  -1    0.60    5.04
  10   2   0  -13.30    6.41
  10   2   1   17.52    6.20
  10   2   2   -0.72    4.79
  10   3  -4    0.79   10.22
  10   3  -3   -9.68   12.02
  10   3  -2   11.10   12.36
  10   3  -1   12.59   10.96
  10   3   0   -3.39   10.46
 -11   8   3   25.17    7.12
  11  -8   0   26.28    5.65
  11  -8   1   -7.72    5.11
  11  -8   2    6.01    4.90
 -11   7   4   19.16    6.43
 -11   7   3    6.05    6.06
  11  -7  -2    9.71    4.48
  11  -7  -1  -11.02    5.46
  11  -7   0    7.98    4.72
  11  -7   1    1.19    4.85
  11  -7   2   13.36    5.99
  11  -7   3   14.68    5.99
 -11   6   4   16.74    6.49
 -11   6   3   23.34    6.86
  11  -6  -3   -1.45    4.99
  11  -6  -2    3.79    4.98
  11  -6  -1  -11.53    6.14
  11  -6   0   13.89    5.79
  11  -6   1    0.55    5.24
  11  -6   2   13.42    6.31
  11  -6   3    7.22    4.95
 -11   5   4    5.92    4.98
  11  -5  -4   -2.61    4.79
  11  -5  -3   -2.20    5.12
  11  -5  -2   10.92    6.12
  11  -5  -1    6.09    5.42
  11  -5   0   36.45    8.36
  11  -5   1   20.08    7.01
  11  -5   2    9.08    5.65
  11  -5   3   19.05    5.95
  11  -4  -4    2.36    5.45
  11  -4  -3   32.49    7.29
  11  -4  -2    8.58    5.61
  11  -4  -1   15.62    6.82
  11  -4   0   -1.65    5.23
  11  -4   1    9.79    5.89
  11  -4   2    6.22    5.54
  11  -3  -4    2.45    5.86
  11  -3  -3   11.75    6.31
  11  -3  -2   15.86    6.70
  11  -3  -1    6.80    5.80
  11  -3   0   11.98    6.35
  11  -3   1   -0.31    5.14
  11  -3   2    8.59    5.48
  11  -2  -4   10.06    6.03
  11  -2  -3   -4.49    5.26
  11  -2  -2    8.23    5.85
  11  -2  -1   10.40    5.91
  11  -2   0    5.01    5.44
   0   0   0    0.00    0.00


TITL dr18_s1677 in P-1
REM P-1 (#2 in standard setting)
CELL 1.54184   9.140735  14.090542  14.188396  94.8185  92.3630 107.6701
ZERR    2.00   0.003233   0.003481   0.003354   0.0199   0.0244   0.0265
LATT  1
SFAC C H N O S Cl Ni
UNIT 60.00 76.00 20.00 2.00 4.00 4.00 2.00
TREF
HKLF 4
END
_computing_structure_solution     'SHELXT 2018/2 (Sheldrick, 2018)'
;
_shelx_hkl_checksum              1267
loop_
_audit_author_email
mahendiran.dharmasivam@sydney.edu.au
?
d.richardson@sydney.edu.au
_olex2_date_sample_data_collection 2018-10-24
_olex2_date_sample_submission    2018-09-19
_olex2_exptl_crystal_mounting_method 'in paratone on a loop'
_olex2_submission_original_sample_id Ni(Dp4e4mT)2
_olex2_submission_special_instructions 'No special instructions were received'
_oxdiff_exptl_absorpt_empirical_details 
;
Empirical correction (ABSPACK) includes:
- Absorption correction using spherical harmonics
- Frame scaling
;
_oxdiff_exptl_absorpt_empirical_full_max 2.396
_oxdiff_exptl_absorpt_empirical_full_min 0.328
####################################################################### 
# 
# This file contains crystal structure data downloaded from the 
# Cambridge Structural Database (CSD) hosted by the Cambridge 
# Crystallographic Data Centre (CCDC).
# 
# Full information about CCDC data access policies and citation 
# guidelines are available at http://www.ccdc.cam.ac.uk/access/V1 
# 
# Audit and citation data items may have been added by the CCDC. 
# Please retain this information to preserve the provenance of 
# this file and to allow appropriate attribution of the data. 
# 
#######################################################################

data_drr19_s1943
_database_code_depnum_ccdc_archive 'CCDC 1982608'
loop_
_audit_author_name
_audit_author_address
'William Lewis'
;University of Sydney
Australia
;
_audit_update_record             
;
2020-02-07 deposited with the CCDC.	2023-12-07 downloaded from the CCDC.
;
_sydney_internal_submission_code drr19_s1943
_sydney_internal_submission_date 2019-11-07
_sydney_internal_submission_number s1943
_sydney_internal_client_code     dm1
_sydney_internal_client_email    mdha3758@chem.usyd.edu.au
_sydney_internal_client_name     'Mahendiran Dharmasivam'
_sydney_internal_supervisor_code drr
_sydney_internal_supervisor_name 'Des Richardson'
_sydney_internal_collection_date 2019-11-29
_sydney_internal_collection_user wlew0588
_sydney_internal_process_date    2019-12-12
_sydney_internal_process_user    wlew0588
_sydney_internal_solution_date   2019-12-12
_sydney_internal_solution_user   wlew0588
_sydney_internal_refine_date     2019-12-13
_sydney_internal_refine_user     wlew0588
_sydney_internal_check_and_archive_date 2019-12-17
_sydney_internal_check_user      wlew0588
_refine_special_details          
;
The N(Me)(Et) arm of the deprotonated ligand is disordered over two orientaions. 
The methyl group of the major component and the CH2 of the minor component share a 
site, while all other atoms have separated sites. The occupancies of the two 
components were refined competitively, converging to a ratio of 0.67:0.33. 
Chemically equivalent bond lengths of the disordered atoms were restrained to 
be approxiamtely equal, and C16, N6A, C19A and C19 were restrained to 
approximately flat geometry. The minor component atom N6A was refined 
isotropically, and all other disordered atoms were refined with enhanced 
rigid bond restraints.
;
_audit_creation_date             2019-12-17
_audit_creation_method           
;
Olex2 1.3
(compiled 2019.09.11 svn.r3662 for OlexSys, GUI svn.r6003)
;
_shelx_SHELXL_version_number     2018/3
_chemical_name_common            ?
_chemical_name_systematic        ?
_chemical_formula_moiety         'C30 H33 Cu N10 S2, Cl O4, H2 O'
_chemical_formula_sum            'C30 H35 Cl Cu N10 O5 S2'
_chemical_formula_weight         778.79
_chemical_melting_point          ?
_chemical_oxdiff_formula         C30H34ClCuN10O5S2
_chemical_oxdiff_usercomment     C19H21N4O2SCu
loop_
_atom_type_symbol
_atom_type_description
_atom_type_scat_dispersion_real
_atom_type_scat_dispersion_imag
_atom_type_scat_source
C C 0.0181 0.0091 'International Tables Vol C Tables 4.2.6.8 and 6.1.1.4'
H H 0.0000 0.0000 'International Tables Vol C Tables 4.2.6.8 and 6.1.1.4'
Cl Cl 0.3639 0.7018 'International Tables Vol C Tables 4.2.6.8 and 6.1.1.4'
Cu Cu -1.9646 0.5888 'International Tables Vol C Tables 4.2.6.8 and 6.1.1.4'
N N 0.0311 0.0180 'International Tables Vol C Tables 4.2.6.8 and 6.1.1.4'
O O 0.0492 0.0322 'International Tables Vol C Tables 4.2.6.8 and 6.1.1.4'
S S 0.3331 0.5567 'International Tables Vol C Tables 4.2.6.8 and 6.1.1.4'

_shelx_space_group_comment       
;
The symmetry employed for this shelxl refinement is uniquely defined
by the following loop, which should always be used as a source of
symmetry information in preference to the above space-group names.
They are only intended as comments.
;
_space_group_crystal_system      triclinic
_space_group_IT_number           2
_space_group_name_H-M_alt        'P -1'
_space_group_name_Hall           '-P 1'
loop_
_space_group_symop_operation_xyz
'x, y, z'
'-x, -y, -z'

_cell_length_a                   9.5625(3)
_cell_length_b                   13.6735(4)
_cell_length_c                   13.8397(5)
_cell_angle_alpha                73.376(3)
_cell_angle_beta                 77.366(3)
_cell_angle_gamma                86.693(3)
_cell_volume                     1691.94(11)
_cell_formula_units_Z            2
_cell_measurement_reflns_used    7494
_cell_measurement_temperature    100(2)
_cell_measurement_theta_max      72.6270
_cell_measurement_theta_min      4.7270
_shelx_estimated_absorpt_T_max   0.864
_shelx_estimated_absorpt_T_min   0.738
_exptl_absorpt_coefficient_mu    3.265
_exptl_absorpt_correction_T_max  0.927
_exptl_absorpt_correction_T_min  0.821
_exptl_absorpt_correction_type   gaussian
_exptl_absorpt_process_details   
;
CrysAlisPro 1.171.40.35a (Rigaku Oxford Diffraction, 2018)
Numerical absorption correction based on gaussian integration over
			a multifaceted crystal model
Empirical absorption correction using spherical harmonics,
 implemented in SCALE3 ABSPACK scaling algorithm.
;
_exptl_absorpt_special_details   ?
_exptl_crystal_colour            'clear dark brown'
_exptl_crystal_colour_lustre     clear
_exptl_crystal_colour_modifier   dark
_exptl_crystal_colour_primary    brown
_exptl_crystal_density_diffrn    1.529
_exptl_crystal_density_meas      ?
_exptl_crystal_density_method    ?
_exptl_crystal_description       block
_exptl_crystal_F_000             806
loop_
_exptl_crystal_face_index_h
_exptl_crystal_face_index_k
_exptl_crystal_face_index_l
_exptl_crystal_face_perp_dist
1 0 0 0.0410
0 -1 0 0.0345
0 1 0 0.0345
-1 -1 -5 0.0214
-5 1 -4 0.0270
-1 -1 -1 0.0293
-2 0 5 0.0219
1 1 5 0.0246
5 4 0 0.0301

_exptl_crystal_recrystallization_method 'crystallised from an ethanol solution'
_exptl_crystal_size_max          0.099
_exptl_crystal_size_mid          0.066
_exptl_crystal_size_min          0.046
loop_
_exptl_oxdiff_crystal_face_indexfrac_h
_exptl_oxdiff_crystal_face_indexfrac_k
_exptl_oxdiff_crystal_face_indexfrac_l
_exptl_oxdiff_crystal_face_x
_exptl_oxdiff_crystal_face_y
_exptl_oxdiff_crystal_face_z
0.9992 0.0011 0.0023 -0.1333 0.0971 -0.0010
-0.0003 -0.9996 -0.0016 -0.0052 -0.0070 0.1172
0.0003 0.9996 0.0016 0.0052 0.0070 -0.1172
-0.9915 -0.9962 -4.9959 0.3606 0.4279 -0.0065
-4.9895 0.9978 -4.0037 0.8578 -0.0527 -0.2118
-0.9979 -0.9998 -1.0023 0.1746 0.0023 0.0932
-2.0065 -0.0066 4.9872 0.0342 -0.7261 0.1268
0.9915 0.9962 4.9959 -0.3606 -0.4279 0.0065
4.9974 4.0037 0.0181 -0.6460 0.5132 -0.4738

_exptl_transmission_factor_max   ?
_exptl_transmission_factor_min   ?
_diffrn_reflns_av_R_equivalents  0.0221
_diffrn_reflns_av_unetI/netI     0.0278
_diffrn_reflns_Laue_measured_fraction_full 0.980
_diffrn_reflns_Laue_measured_fraction_max 0.961
_diffrn_reflns_limit_h_max       11
_diffrn_reflns_limit_h_min       -11
_diffrn_reflns_limit_k_max       11
_diffrn_reflns_limit_k_min       -16
_diffrn_reflns_limit_l_max       16
_diffrn_reflns_limit_l_min       -17
_diffrn_reflns_number            15295
_diffrn_reflns_point_group_measured_fraction_full 0.980
_diffrn_reflns_point_group_measured_fraction_max 0.961
_diffrn_reflns_theta_full        67.684
_diffrn_reflns_theta_max         72.773
_diffrn_reflns_theta_min         4.069
_diffrn_ambient_environment      N~2~
_diffrn_ambient_temperature      100(2)
_diffrn_detector                 'CCD area detector'
_diffrn_detector_area_resol_mean 10.5861
_diffrn_detector_type            'Agilent Diffraction Atlas detector'
_diffrn_measured_fraction_theta_full 0.980
_diffrn_measured_fraction_theta_max 0.961
_diffrn_measurement_details      
;
List of Runs (angles in degrees, time in seconds):

  # Type    Start    End  Width  t~exp~   \w     \q     \k     \f   Frames
#--------------------------------------------------------------------------
  1  \w    -44.00  38.00   1.00    7.50    --  -38.19  57.00 -90.00   82
  2  \w   -116.00  -9.00   1.00    7.50    --  -38.19 -38.00 120.00  107
  3  \w     -5.00  45.00   1.00    7.50    --  -38.19  19.00-120.00   50
  4  \w     -5.00  45.00   1.00    7.50    --  -38.19  19.00 -90.00   50
  5  \w   -126.00 -37.00   1.00    7.50    --  -38.19 178.00-180.00   89
  6  \w     -2.00  24.00   1.00    7.50    --   38.19  91.00-178.73   26
  7  \w      0.00  31.00   1.00    7.50    --   38.19  87.00 136.23   31
  8  \w    103.00 178.00   1.00   30.00    --  107.94  77.00-150.00   75
  9  \w     32.00  93.00   1.00   30.00    --  107.94 -61.00  90.00   61
 10  \w     28.00 109.00   1.00   30.00    --  107.94-111.00-150.00   81
 11  \w     31.00  72.00   1.00   30.00    --  107.94 -45.00-180.00   41
 12  \w     28.00 109.00   1.00   30.00    --  107.94-111.00  30.00   81
 13  \w     32.00  93.00   1.00   30.00    --  107.94 -61.00 -60.00   61
 14  \w     23.00 106.00   1.00   30.00    --  107.94 -95.00-120.00   83
 15  \w     28.00  57.00   1.00   30.00    --  107.94 -30.00   0.00   29
 16  \w    104.00 178.00   1.00   30.00    --  107.94 111.00-120.00   74
 17  \w     28.00 109.00   1.00   30.00    --  107.94-111.00 -60.00   81
 18  \w     28.00  57.00   1.00   30.00    --  107.94 -30.00  90.00   29
 19  \w     28.00  57.00   1.00   30.00    --  107.94 -30.00 150.00   29
 20  \w     28.00  57.00   1.00   30.00    --  107.94 -30.00-150.00   29
 21  \w     28.00 109.00   1.00   30.00    --  107.94-111.00 150.00   81
 22  \w     31.00  72.00   1.00   30.00    --  107.94 -45.00-120.00   41
 23  \w     20.00  52.00   1.00   30.00    --  107.94  -6.00 -34.00   32
 24  \w     35.00  69.00   1.00   30.00    --  107.94 -45.00 120.00   34
 25  \w     26.00 126.00   1.00   30.00    --  107.94 -77.00  30.00  100
 26  \w     38.00 159.00   1.00   30.00    --  107.94  15.00   0.00  121
;
_diffrn_measurement_device       '\k-geometry diffractometer'
_diffrn_measurement_device_type  'SuperNova-Duo, Atlas'
_diffrn_measurement_method       '\w scans'
_diffrn_orient_matrix_type       
'CrysAlisPro convention (1999,Acta A55,543-557)'
_diffrn_orient_matrix_UB_11      -0.1333317000
_diffrn_orient_matrix_UB_12      0.0052945000
_diffrn_orient_matrix_UB_13      -0.0467692000
_diffrn_orient_matrix_UB_21      0.0973713000
_diffrn_orient_matrix_UB_22      0.0071334000
_diffrn_orient_matrix_UB_23      -0.1063983000
_diffrn_orient_matrix_UB_31      -0.0009640000
_diffrn_orient_matrix_UB_32      -0.1172479000
_diffrn_orient_matrix_UB_33      0.0248776000
_diffrn_radiation_collimation    'focusing mirrors'
_diffrn_radiation_monochromator  mirror
_diffrn_radiation_probe          x-ray
_diffrn_radiation_type           'Cu K\a'
_diffrn_radiation_wavelength     1.54184
_diffrn_radiation_wavelength_determination fundamental
_diffrn_radiation_xray_symbol    K-L~2,3~
_diffrn_source                   'microfocus sealed tube'
_diffrn_source_current           0.8
_diffrn_source_power             0.04
_diffrn_source_target            Cu
_diffrn_source_type              'Agilent Diffraction microfocus tube'
_diffrn_source_voltage           50
_reflns_Friedel_coverage         0.000
_reflns_Friedel_fraction_full    .
_reflns_Friedel_fraction_max     .
_reflns_number_gt                5677
_reflns_number_total             6469
_reflns_odcompleteness_completeness 97.99
_reflns_odcompleteness_iscentric 1
_reflns_odcompleteness_theta     67.13
_reflns_special_details          
;
 Reflections were merged by SHELXL according to the crystal
 class for the calculation of statistics and refinement.
 
 _reflns_Friedel_fraction is defined as the number of unique
 Friedel pairs measured divided by the number that would be
 possible theoretically, ignoring centric projections and
 systematic absences.
;
_reflns_threshold_expression     'I > 2\s(I)'
_computing_cell_refinement       'CrysAlisPro 1.171.40.35a (Rigaku OD, 2018)'
_computing_data_collection       'CrysAlisPro 1.171.40.35a (Rigaku OD, 2018)'
_computing_data_reduction        'CrysAlisPro 1.171.40.35a (Rigaku OD, 2018)'
_computing_molecular_graphics    'Olex2 1.3 (Dolomanov et al., 2009)'
_computing_publication_material  'Olex2 1.3 (Dolomanov et al., 2009)'
_computing_structure_refinement  'SHELXL 2018/3 (Sheldrick, 2015)'
_computing_structure_solution    'olex2.solve 1.3 (Bourhis et al., 2015)'
_refine_diff_density_max         0.586
_refine_diff_density_min         -0.706
_refine_diff_density_rms         0.069
_refine_ls_extinction_coef       .
_refine_ls_extinction_method     none
_refine_ls_goodness_of_fit_ref   1.026
_refine_ls_hydrogen_treatment    constr
_refine_ls_matrix_type           full
_refine_ls_number_parameters     474
_refine_ls_number_reflns         6469
_refine_ls_number_restraints     22
_refine_ls_R_factor_all          0.0467
_refine_ls_R_factor_gt           0.0406
_refine_ls_restrained_S_all      1.036
_refine_ls_shift/su_max          0.000
_refine_ls_shift/su_mean         0.000
_refine_ls_structure_factor_coef Fsqd
_refine_ls_weighting_details     
'w=1/[\s^2^(Fo^2^)+(0.0664P)^2^+1.1950P] where P=(Fo^2^+2Fc^2^)/3'
_refine_ls_weighting_scheme      calc
_refine_ls_wR_factor_gt          0.1087
_refine_ls_wR_factor_ref         0.1148
_olex2_refinement_description    
;
1. Fixed Uiso
 At 1.2 times of:
[truncated: 4,030,050 more chars]
